# Supplementary material for: Model selection may not be a mandatory step for phylogeny reconstruction
Source: Nat Commun. 2019 Feb 25;10:934. doi: 10.1038/s41467-019-08822-w (PMC6389923; doi:10.1038/s41467-019-08822-w)
Supplement: Supplementary file 4 — Supplementary Data 1 [file 41467_2019_8822_MOESM4_ESM.xlsx]

## Sheet: Sheet1
Current model selection practices
Authors	Publication Name	Publisher	ISSN (International Standard Serial Number)	Year Published	DOI (Digital Object Identifier)	Web of Science Categories	Research Areas	Criterion of choice
Simon, A; Goffinet, B; Magain, N; Serusiaux, E	MOLECULAR PHYLOGENETICS AND EVOLUTION	ACADEMIC PRESS INC ELSEVIER SCIENCE	1055-7903	2018	https://doi.org/10.1016/j.ympev.2018.01.012	Biochemistry & Molecular Biology; Evolutionary Biology; Genetics & Heredity	Biochemistry & Molecular Biology; Evolutionary Biology; Genetics & Heredity	AIC
Machado, AFP; Ronsted, N; Bruun-Lund, S; Pereira, RAS; de Queiroz, LP	MOLECULAR PHYLOGENETICS AND EVOLUTION	ACADEMIC PRESS INC ELSEVIER SCIENCE	1055-7903	2018	10.1016/j.ympev.2018.01.015	Biochemistry & Molecular Biology; Evolutionary Biology; Genetics & Heredity	Biochemistry & Molecular Biology; Evolutionary Biology; Genetics & Heredity	AIC
Ortiz-Rodriguez, AE; Ornelas, JF; Ruiz-Sanchez, E	MOLECULAR PHYLOGENETICS AND EVOLUTION	ACADEMIC PRESS INC ELSEVIER SCIENCE	1055-7903	2018	10.1016/j.ympev.2018.01.021	Biochemistry & Molecular Biology; Evolutionary Biology; Genetics & Heredity	Biochemistry & Molecular Biology; Evolutionary Biology; Genetics & Heredity	AIC
Palomares-Rius, JE; Cantalapiedra-Navarrete, C; Archidona-Yuste, A; Vovlas, N; Tzortzakakis, EA; Castillo, P	EUROPEAN JOURNAL OF PLANT PATHOLOGY	SPRINGER	0929-1873	2018	10.1007/s10658-017-1330-6	Agronomy; Plant Sciences; Horticulture	Agriculture; Plant Sciences	AIC
Madani, M; Palomares-Rius, JE; Vovlas, N; Castillo, P; Tenuta, M	EUROPEAN JOURNAL OF PLANT PATHOLOGY	SPRINGER	0929-1873	2018	10.1007/s10658-017-1342-2	Agronomy; Plant Sciences; Horticulture	Agriculture; Plant Sciences	AIC
Kieren, S; Sparreboom, M; Hochkirch, A; Veith, M	MOLECULAR PHYLOGENETICS AND EVOLUTION	ACADEMIC PRESS INC ELSEVIER SCIENCE	1055-7903	2018	10.1016/j.ympev.2018.01.006	Biochemistry & Molecular Biology; Evolutionary Biology; Genetics & Heredity	Biochemistry & Molecular Biology; Evolutionary Biology; Genetics & Heredity	AIC
Li, YC; Zhong, DL; Rao, GY; Wen, J; Ren, Y; Zhang, JQ	MOLECULAR PHYLOGENETICS AND EVOLUTION	ACADEMIC PRESS INC ELSEVIER SCIENCE	1055-7903	2018	10.1016/j.ympev.2018.01.001	Biochemistry & Molecular Biology; Evolutionary Biology; Genetics & Heredity	Biochemistry & Molecular Biology; Evolutionary Biology; Genetics & Heredity	AIC
Saraiva, JF; Souto, RNP; Scarpassa, VM	PLOS ONE	PUBLIC LIBRARY SCIENCE	1932-6203	2018	10.1371/journal.pone.0193591	Multidisciplinary Sciences	Science & Technology - Other Topics	AIC
Stern, N; Douek, J; Goren, M; Rinkevich, B	ECOGRAPHY	WILEY	0906-7590	2018	10.1111/ecog.02755	Biodiversity Conservation; Ecology	Biodiversity & Conservation; Environmental Sciences & Ecology	AIC
Vitorino, LC; Lima-Ribeiro, MS; Terribile, LC; Collevatti, RG	BIOLOGICAL JOURNAL OF THE LINNEAN SOCIETY	OXFORD UNIV PRESS	0024-4066	2018	10.1093/biolinnean/blx163	Evolutionary Biology	Evolutionary Biology	AIC
Iritani, D; Wakeman, KC; Leander, BS	JOURNAL OF EUKARYOTIC MICROBIOLOGY	WILEY	1066-5234	2018	10.1111/jeu.12462	Microbiology	Microbiology	AIC
Farias, AA; Mojsiejczuk, LN; Pisano, MB; Flores, FS; Aguilar, JJ; Jean, AN; Yanes, LA; Masachessi, G; Prez, VE; Isa, MB; Campos, RH; Re, VE; Nates, SV	FOOD AND ENVIRONMENTAL VIROLOGY	SPRINGER	1867-0334	2018	10.1007/s12560-017-9318-0	Environmental Sciences; Microbiology; Virology	Environmental Sciences & Ecology; Microbiology; Virology	AIC
Solano-Zavaleta, I; de Oca, ANM	MOLECULAR PHYLOGENETICS AND EVOLUTION	ACADEMIC PRESS INC ELSEVIER SCIENCE	1055-7903	2018	10.1016/j.ympev.2017.11.011	Biochemistry & Molecular Biology; Evolutionary Biology; Genetics & Heredity	Biochemistry & Molecular Biology; Evolutionary Biology; Genetics & Heredity	AIC
Devecchi, MF; Thomas, WW; Plunkett, GM; Pirani, JR	MOLECULAR PHYLOGENETICS AND EVOLUTION	ACADEMIC PRESS INC ELSEVIER SCIENCE	1055-7903	2018	10.1016/j.ympev.2017.11.024	Biochemistry & Molecular Biology; Evolutionary Biology; Genetics & Heredity	Biochemistry & Molecular Biology; Evolutionary Biology; Genetics & Heredity	AIC
Salvador-Montoya, CA; Popoff, OF; Reck, M; Drechsler-Santos, ER	PLANT SYSTEMATICS AND EVOLUTION	SPRINGER WIEN	0378-2697	2018	10.1007/s00606-017-1487-7	Plant Sciences; Evolutionary Biology	Plant Sciences; Evolutionary Biology	AIC
Roberts, JR; Arias, CR; Halanych, KM; Dang, BT; Bullard, SA	SYSTEMATIC PARASITOLOGY	SPRINGER	0165-5752	2018	10.1007/s11230-017-9772-y	Parasitology	Parasitology	AIC
Asghari, R; Eskandari, A; Maafi, ZT; Decraemer, W	SYSTEMATIC PARASITOLOGY	SPRINGER	0165-5752	2018	10.1007/s11230-018-9780-6	Parasitology	Parasitology	AIC
Mansson, V; Gilsdorf, JR; Kahlmeter, G; Kilian, M; Kroll, JS; Riesbeck, K; Resman, F	EMERGING INFECTIOUS DISEASES	CENTERS DISEASE CONTROL	1080-6040	2018	10.3201/eid2403.170459	Immunology; Infectious Diseases	Immunology; Infectious Diseases	AIC
Domingues, RR; Hilsdorf, AWS; Shivji, MM; Hazin, FVH; Gadig, OBF	REVIEWS IN FISH BIOLOGY AND FISHERIES	SPRINGER	0960-3166	2018	10.1007/s11160-017-9504-z	Fisheries; Marine & Freshwater Biology	Fisheries; Marine & Freshwater Biology	AIC
Franco, E; Troncozo, MI; Baez, M; Mirifico, MV; Robledo, GL; Balatti, PA; Saparrat, MCN	FOLIA MICROBIOLOGICA	SPRINGER	0015-5632	2018	10.1007/s12223-017-0541-8	Biotechnology & Applied Microbiology; Microbiology	Biotechnology & Applied Microbiology; Microbiology	AIC
Ledevin, R; Chevret, P; Helvaci, Z; Michaux, JR; Renaud, S	JOURNAL OF MAMMALIAN EVOLUTION	SPRINGER	1064-7554	2018	10.1007/s10914-016-9368-3	Evolutionary Biology; Zoology	Evolutionary Biology; Zoology	AIC
Zhao, Y; Yi, Z; Warren, A; Song, W	PROCEEDINGS OF THE ROYAL SOCIETY B-BIOLOGICAL SCIENCES	ROYAL SOC	0962-8452	2018	10.1098/rspb.2017.2159	Biology; Ecology; Evolutionary Biology	Life Sciences & Biomedicine - Other Topics; Environmental Sciences & Ecology; Evolutionary Biology	AIC, BIC
Barber, J; Harrup, LE; Silk, R; Veronesi, E; Gubbins, S; Bachanek-Bankowska, K; Carpenter, S	PARASITES & VECTORS	BIOMED CENTRAL LTD	1756-3305	2018	10.1186/s13071-018-2650-x	Parasitology; Tropical Medicine	Parasitology; Tropical Medicine	AIC, BIC
Motyka, M; Kampova, L; Bocak, L	SCIENTIFIC REPORTS	NATURE PUBLISHING GROUP	2045-2322	2018	10.1038/s41598-018-22155-6	Multidisciplinary Sciences	Science & Technology - Other Topics	AIC
Ndashimye, E; Avino, M; Kyeyune, F; Nankya, I; Gibson, RM; Nabulime, E; Poon, AFY; Kityo, C; Mugyenyi, P; Quinones-Mateu, ME; Arts, EJ	AIDS RESEARCH AND HUMAN RETROVIRUSES	MARY ANN LIEBERT, INC	0889-2229	2018	10.1089/aid.2017.0205	Immunology; Infectious Diseases; Virology	Immunology; Infectious Diseases; Virology	AIC
Costa, WJEM; Amorim, PF; Mattos, JLO	PLOS ONE	PUBLIC LIBRARY SCIENCE	1932-6203	2018	10.1371/journal.pone.0193021	Multidisciplinary Sciences	Science & Technology - Other Topics	AIC
Dominguez-Contreras, JF; Munguia-Vega, A; Ceballos-Vazquez, BP; Arellano-Martinez, M; Garcia-Rodriguez, FJ; Culver, M; Reyes-Bonilla, H	PEERJ	PEERJ INC	2167-8359	2018	10.7717/peerj.4295	Multidisciplinary Sciences	Science & Technology - Other Topics	AIC, BIC
Betto-Colliard, C; Hofmann, S; Sermier, R; Perrin, N; Stock, M	PROCEEDINGS OF THE ROYAL SOCIETY B-BIOLOGICAL SCIENCES	ROYAL SOC	0962-8452	2018	10.1098/rspb.2017.2667	Biology; Ecology; Evolutionary Biology	Life Sciences & Biomedicine - Other Topics; Environmental Sciences & Ecology; Evolutionary Biology	AIC, BIC
Bellati, A; Scherz, MD; Megson, S; Roberts, SH; Andreone, F; Rosa, GM; Noel, J; Randrianirina, JE; Fasola, M; Glaw, F; Crottini, A	ZOOSYSTEMATICS AND EVOLUTION	PENSOFT PUBL	1860-0743	2018	10.3897/zse.94.14698	Zoology	Zoology	AIC
Saarela, JM; Burke, SV; Wysocki, WP; Barrett, MD; Clark, LG; Craine, JM; Peterson, PM; Soreng, RJ; Vorontsova, MS; Duvall, MR	PEERJ	PEERJ INC	2167-8359	2018	10.7717/peerj.4299	Multidisciplinary Sciences	Science & Technology - Other Topics	AIC
Moreira, GRP; Pollo, P; Brito, R; Goncalves, GL; Vargas, HA	AUSTRAL ENTOMOLOGY	WILEY	2052-1758	2018	10.1111/aen.12267	Entomology	Entomology	AIC
Jung, JH; Cho, J; Jang, YH; Gil, DY	EUROPEAN JOURNAL OF PROTISTOLOGY	ELSEVIER GMBH, URBAN & FISCHER VERLAG	0932-4739	2018	10.1016/j.ejop.2017.11.003	Microbiology	Microbiology	AIC
Stein, RW; Mull, CG; Kuhn, TS; Aschliman, NC; Davidson, LNK; Joy, JB; Smith, GJ; Dulvy, NK; Mooers, AO	NATURE ECOLOGY & EVOLUTION	NATURE PUBLISHING GROUP	2397-334X	2018	10.1038/s41559-017-0448-4	Ecology; Evolutionary Biology	Environmental Sciences & Ecology; Evolutionary Biology	AIC
de Sousa, KCM; Fernandes, MP; Herrera, HM; Freschi, CR; Machado, RZ; Andre, MR	TICKS AND TICK-BORNE DISEASES	ELSEVIER GMBH, URBAN & FISCHER VERLAG	1877-959X	2018	10.1016/j.ttbdis.2017.09.010	Infectious Diseases; Microbiology; Parasitology	Infectious Diseases; Microbiology; Parasitology	AIC
Wainaina, JM; De Barro, P; Kubatko, L; Kehoe, MA; Harvey, J; Karanja, D; Boykin, LM	BULLETIN OF ENTOMOLOGICAL RESEARCH	CAMBRIDGE UNIV PRESS	0007-4853	2018	10.1017/S0007485317000360	Entomology	Entomology	AIC
Sang, SW; Yang, XY	PEERJ	PEERJ INC	2167-8359	2018	10.7717/peerj.4333	Multidisciplinary Sciences	Science & Technology - Other Topics	AIC
Joly, S; Lambert, F; Alexandre, H; Clavel, J; Leveille-Bourret, E; Clark, JL	EVOLUTION	WILEY	0014-3820	2018	10.1111/evo.13410	Ecology; Evolutionary Biology; Genetics & Heredity	Environmental Sciences & Ecology; Evolutionary Biology; Genetics & Heredity	AIC
Deanna, R; Barboza, GE; Garcia, CC	MOLECULAR PHYLOGENETICS AND EVOLUTION	ACADEMIC PRESS INC ELSEVIER SCIENCE	1055-7903	2018	10.1016/j.ympev.2017.11.001	Biochemistry & Molecular Biology; Evolutionary Biology; Genetics & Heredity	Biochemistry & Molecular Biology; Evolutionary Biology; Genetics & Heredity	AIC
Hultgren, KM; Jeffery, NW; Moran, A; Gregory, TR	BIOLOGICAL JOURNAL OF THE LINNEAN SOCIETY	OXFORD UNIV PRESS	0024-4066	2018	10.1093/biolinnean/blx153	Evolutionary Biology	Evolutionary Biology	AIC
Taylor, JD; Glover, EA; Harper, EM; Crame, JA; Ikebe, C; Williams, ST	BIOLOGICAL JOURNAL OF THE LINNEAN SOCIETY	OXFORD UNIV PRESS	0024-4066	2018	10.1093/biolinnean/blx144	Evolutionary Biology	Evolutionary Biology	AIC
Garcia, CC; Basso, AV; Gonzalez, SL; Gonzales, P; Barboza, GE	PLANT SYSTEMATICS AND EVOLUTION	SPRINGER WIEN	0378-2697	2018	10.1007/s00606-017-1460-5	Plant Sciences; Evolutionary Biology	Plant Sciences; Evolutionary Biology	AIC
Hassanpour, H; Zare-Maivan, H; Sonboli, A; Kazempour-Osaloo, S; Wagner, F; Tomasello, S; Oberprieler, C	PLANT SYSTEMATICS AND EVOLUTION	SPRINGER WIEN	0378-2697	2018	10.1007/s00606-017-1461-4	Plant Sciences; Evolutionary Biology	Plant Sciences; Evolutionary Biology	AIC
Hassanin, A; Colombo, R; Gembu, GC; Merle, M; Tu, VT; Gorfol, T; Akawa, PM; Csorba, G; Kearney, T; Monadjem, A; Ing, RK	JOURNAL OF ZOOLOGICAL SYSTEMATICS AND EVOLUTIONARY RESEARCH	WILEY	0947-5745	2018	10.1111/jzs.12176	Evolutionary Biology; Zoology	Evolutionary Biology; Zoology	AIC
Qing, X; Bert, W	JOURNAL OF ZOOLOGICAL SYSTEMATICS AND EVOLUTIONARY RESEARCH	WILEY	0947-5745	2018	10.1111/jzs.12191	Evolutionary Biology; Zoology	Evolutionary Biology; Zoology	AIC
Palomares-Rius, JE; Cantalapiedra-Navarrete, C; Archidona-Yuste, A; Tzortzakakis, EA; Birmpilis, IG; Vovlas, N; Subbotin, SA; Castillo, P	EUROPEAN JOURNAL OF PLANT PATHOLOGY	SPRINGER	0929-1873	2018	10.1007/s10658-017-1292-8	Agronomy; Plant Sciences; Horticulture	Agriculture; Plant Sciences	AIC
Zhao, Y; Yi, ZZ; Warren, A; Song, WBB	PROCEEDINGS OF THE ROYAL SOCIETY B-BIOLOGICAL SCIENCES	ROYAL SOC	0962-8452	2018	10.1098/rspb.2017.2159	Biology; Ecology; Evolutionary Biology	Life Sciences & Biomedicine - Other Topics; Environmental Sciences & Ecology; Evolutionary Biology	AIC
Li, ZZ; Wei, N; Liu, Y; Chen, JM; Hu, GW; Wang, QF	PHYTOKEYS	PENSOFT PUBL	1314-2011	2018	10.3897/phytokeys.95.20245	Plant Sciences	Plant Sciences	AIC
Atherton, S; Jondelius, U	EUROPEAN JOURNAL OF TAXONOMY	MUSEUM NATL HISTOIRE NATURELLE	2118-9773	2018	10.5852/ejt.2018.398	Zoology	Zoology	AIC
Xavier, R; Severino, R; Perez-Losada, M; Gestal, C; Freitas, R; Harris, DJ; Verissimo, A; Rosado, D; Cable, J	PARASITES & VECTORS	BIOMED CENTRAL LTD	1756-3305	2018	10.1186/s13071-018-2645-7	Parasitology; Tropical Medicine	Parasitology; Tropical Medicine	AIC
Yang, QQ; Liu, SW; He, C; Yu, XP	SCIENTIFIC REPORTS	NATURE PUBLISHING GROUP	2045-2322	2018	10.1038/s41598-017-19000-7	Multidisciplinary Sciences	Science & Technology - Other Topics	AIC
Neiva, J; Paulino, C; Nielsen, MM; Krause-Jensen, D; Saunders, GW; Assis, J; Barbara, I; Tamigneaux, E; Gouveia, L; Aires, T; Marba, N; Bruhn, A; Pearson, GA; Serrao, EA	SCIENTIFIC REPORTS	NATURE PUBLISHING GROUP	2045-2322	2018	10.1038/s41598-018-19620-7	Multidisciplinary Sciences	Science & Technology - Other Topics	AIC
Molano, EPL; Cabrera, OG; Jose, J; do Nascimento, LC; Carazzolle, MF; Teixeira, PJPL; Alvarez, JC; Tiburcio, RA; Tokimatu, PM; de Lima, GMA; Guido, RVC; Correa, TLR; Leme, AFP; Mieczkowski, P; Pereira, GAG	BMC GENOMICS	BIOMED CENTRAL LTD	1471-2164	2018	10.1186/s12864-018-4440-4	Biotechnology & Applied Microbiology; Genetics & Heredity	Biotechnology & Applied Microbiology; Genetics & Heredity	AIC
Peletto, S; Caruso, C; Cerutti, F; Modesto, P; Biolatti, C; Pautasso, A; Grattarola, C; Giorda, F; Mazzariol, S; Mignone, W; Masoero, L; Casalone, C; Acutis, PL	SCIENTIFIC REPORTS	NATURE PUBLISHING GROUP	2045-2322	2018	10.1038/s41598-018-19269-2	Multidisciplinary Sciences	Science & Technology - Other Topics	AIC
Medina, CGV; Teppa, E; Bornancini, VA; Flores, CR; Marino-Buslje, C; Lambertini, PML	FRONTIERS IN MICROBIOLOGY	FRONTIERS MEDIA SA	1664-302X	2018	10.3389/fmicb.2017.02665	Microbiology	Microbiology	AIC
Zhang, Y; Koehler, AV; Wang, T; Haydon, SR; Gasser, RB	PARASITES & VECTORS	BIOMED CENTRAL LTD	1756-3305	2018	10.1186/s13071-017-2577-7	Parasitology; Tropical Medicine	Parasitology; Tropical Medicine	AIC
Henschel, E; Mattos, JLO; Katz, AM; Costa, WJEM	ZOOLOGICA SCRIPTA	WILEY	0300-3256	2018	10.1111/zsc.12260	Evolutionary Biology; Zoology	Evolutionary Biology; Zoology	AIC
Umana-Castro, R; Cambronero-Granados, JA; Carvajal-Sanchez, JP; Alfaro-Montoya, J	ACTA BIOLOGICA COLOMBIANA	UNIV NAC COLOMBIA, FAC CIENCIAS, DEPT BIOL	0120-548X	2018	10.15446/abc.v23n1.65335	Plant Sciences; Zoology	Plant Sciences; Zoology	AIC
Niu, YT; Ye, JF; Zhang, JL; Wan, JZ; Yang, T; Wei, XX; Lu, LM; Li, JH; Chen, ZD	ECOLOGY AND EVOLUTION	WILEY	2045-7758	2018	10.1002/ece3.3719	Ecology; Evolutionary Biology	Environmental Sciences & Ecology; Evolutionary Biology	AIC
Pilatti, V; Muchut, SE; Uberti-Manassero, NG; Vegetti, AC; Reinheimer, R	SYSTEMATICS AND BIODIVERSITY	TAYLOR & FRANCIS LTD	1477-2000	2018	10.1080/14772000.2017.1392371	Biodiversity Conservation; Biology	Biodiversity & Conservation; Life Sciences & Biomedicine - Other Topics	AIC
Timilsina, S; Minsavage, GV; Preston, J; Newberry, EA; Paret, ML; Goss, EM; Jones, JB; Vallad, GE	INTERNATIONAL JOURNAL OF SYSTEMATIC AND EVOLUTIONARY MICROBIOLOGY	MICROBIOLOGY SOC	1466-5026	2018	10.1099/ijsem.0.002445	Microbiology	Microbiology	AIC
Honap, TP; Pfister, LA; Housman, G; Mills, S; Tarara, RP; Suzuki, K; Cuozzo, FP; Sauther, ML; Rosenberg, MS; Stone, AC	PLOS NEGLECTED TROPICAL DISEASES	PUBLIC LIBRARY SCIENCE	1935-2735	2018	10.1371/journal.pntd.0006190	Infectious Diseases; Parasitology; Tropical Medicine	Infectious Diseases; Parasitology; Tropical Medicine	AIC
Brito, PH; Chevreux, B; Serra, CR; Schyns, G; Henriques, AO; Pereira-Leal, JB	GENOME BIOLOGY AND EVOLUTION	OXFORD UNIV PRESS	1759-6653	2018	10.1093/gbe/evx270	Evolutionary Biology; Genetics & Heredity	Evolutionary Biology; Genetics & Heredity	AIC
Healy, RA; Horner, HT; Bonito, G; McLaughlin, DJ; Smith, ME	MYCOLOGICAL PROGRESS	SPRINGER HEIDELBERG	1617-416X	2018	10.1007/s11557-017-1348-3	Mycology	Mycology	AIC
Egertova, Z; Dobbeler, P; Sochor, M	MYCOLOGICAL PROGRESS	SPRINGER HEIDELBERG	1617-416X	2018	10.1007/s11557-017-1354-5	Mycology	Mycology	AIC
Sanchez, D; Terrazas, T; Grego-Valencia, D; Arias, S	SYSTEMATICS AND BIODIVERSITY	TAYLOR & FRANCIS LTD	1477-2000	2018	10.1080/14772000.2017.1343260	Biodiversity Conservation; Biology	Biodiversity & Conservation; Life Sciences & Biomedicine - Other Topics	AIC
Peres, EA; Dasilva, MB; Antunes, M; Pinto-da-Rocha, R	SYSTEMATICS AND BIODIVERSITY	TAYLOR & FRANCIS LTD	1477-2000	2018	10.1080/14772000.2017.1361479	Biodiversity Conservation; Biology	Biodiversity & Conservation; Life Sciences & Biomedicine - Other Topics	AIC
Menezes, T; Romeiras, MM; de Sequeira, MM; Moura, M	ECOLOGY AND EVOLUTION	WILEY	2045-7758	2018	10.1002/ece3.3640	Ecology; Evolutionary Biology	Environmental Sciences & Ecology; Evolutionary Biology	AIC
Liao, WB; Huang, Y; Zeng, Y; Zhong, MJ; Luo, Y; Lupold, S	EVOLUTION	WILEY	0014-3820	2018	10.1111/evo.13372	Ecology; Evolutionary Biology; Genetics & Heredity	Environmental Sciences & Ecology; Evolutionary Biology; Genetics & Heredity	AIC
Li, ZC; Cheng, FJ; Lan, SM; Zhou, ZY; He, YF; Chen, SS; Jiang, MN; Sun, YY	KAFKAS UNIVERSITESI VETERINER FAKULTESI DERGISI	KAFKAS UNIV, VETERINER FAKULTESI DERGISI	1300-6045	2018	10.9775/kvfd.2017.18405	Veterinary Sciences	Veterinary Sciences	AIC
Vandermark, C; Zieman, E; Boyles, E; Nielsen, CK; Davis, C; Jimenez, FA	MEMORIAS DO INSTITUTO OSWALDO CRUZ	FUNDACO OSWALDO CRUZ	0074-0276	2018	10.1590/0074-02760170230	Parasitology; Tropical Medicine	Parasitology; Tropical Medicine	AIC
Mokodongan, DF; Montenegro, J; Mochida, K; Fujimoto, S; Ishikawa, A; Kakioka, R; Yong, LX; Mulis; Hadiaty, RK; Mandagi, IF; Masengi, KWA; Wachi, N; Hashiguchi, Y; Kitano, J; Yamahira, K	MOLECULAR PHYLOGENETICS AND EVOLUTION	ACADEMIC PRESS INC ELSEVIER SCIENCE	1055-7903	2018	10.1016/j.ympev.2017.10.005	Biochemistry & Molecular Biology; Evolutionary Biology; Genetics & Heredity	Biochemistry & Molecular Biology; Evolutionary Biology; Genetics & Heredity	AIC
Zhang, L; Zhang, LB	MOLECULAR PHYLOGENETICS AND EVOLUTION	ACADEMIC PRESS INC ELSEVIER SCIENCE	1055-7903	2018	10.1016/j.ympev.2017.09.011	Biochemistry & Molecular Biology; Evolutionary Biology; Genetics & Heredity	Biochemistry & Molecular Biology; Evolutionary Biology; Genetics & Heredity	AIC
Danderson, CA; Downie, SR; Hermann, M	MOLECULAR PHYLOGENETICS AND EVOLUTION	ACADEMIC PRESS INC ELSEVIER SCIENCE	1055-7903	2018	10.1016/j.ympev.2017.10.006	Biochemistry & Molecular Biology; Evolutionary Biology; Genetics & Heredity	Biochemistry & Molecular Biology; Evolutionary Biology; Genetics & Heredity	AIC
Chueca, LJ; Gomez-Moliner, BJ; Madeira, MJ; Pfenninger, M	MOLECULAR PHYLOGENETICS AND EVOLUTION	ACADEMIC PRESS INC ELSEVIER SCIENCE	1055-7903	2018	10.1016/j.ympev.2017.10.022	Biochemistry & Molecular Biology; Evolutionary Biology; Genetics & Heredity	Biochemistry & Molecular Biology; Evolutionary Biology; Genetics & Heredity	AIC
Ramasindrazana, B; Goodman, SM; Gomard, Y; Dick, CW; Tortosa, P	PARASITES & VECTORS	BIOMED CENTRAL LTD	1756-3305	2017	10.1186/s13071-017-2582-x	Parasitology; Tropical Medicine	Parasitology; Tropical Medicine	AIC
Rios, L; Coronado, L; Naranjo-Feliciano, D; Martinez-Perez, O; Perera, CL; Hernandez-Alvarez, L; de Arce, HD; Nunez, JI; Ganges, L; Perez, LJ	SCIENTIFIC REPORTS	NATURE PUBLISHING GROUP	2045-2322	2017	10.1038/s41598-017-18196-y	Multidisciplinary Sciences	Science & Technology - Other Topics	AIC, BIC
Vizzini, A; Lezzi, T; Tatti, A; Iannotti, M; Filippa, M; Dovana, F	PHYTOTAXA	MAGNOLIA PRESS	1179-3155	2017	10.11646/phytotaxa.332.2.3	Plant Sciences	Plant Sciences	AIC
Yates, JAF; Drucker, DG; Reiter, E; Heumos, S; Welker, F; Munzel, SC; Wojtal, P; Laznickova-Galetova, M; Conard, NJ; Herbig, A; Bocherens, H; Krause, J	SCIENTIFIC REPORTS	NATURE PUBLISHING GROUP	2045-2322	2017	10.1038/s41598-017-17723-1	Multidisciplinary Sciences	Science & Technology - Other Topics	AIC
Ferro, K; Ferro, D; Corra, F; Bakiu, R; Santovito, G; Kurtz, J	FRONTIERS IN IMMUNOLOGY	FRONTIERS MEDIA SA	1664-3224	2017	10.3389/fimmu.2017.01811	Immunology	Immunology	AIC
Fu, CN; Li, HT; Milne, R; Zhang, T; Ma, PF; Yang, J; Li, DZ; Gao, LM	BMC GENOMICS	BIOMED CENTRAL LTD	1471-2164	2017	10.1186/s12864-017-4319-9	Biotechnology & Applied Microbiology; Genetics & Heredity	Biotechnology & Applied Microbiology; Genetics & Heredity	AIC
Kudlai, O; Oros, M; Kostadinova, A; Georgieva, S	PARASITES & VECTORS	BIOMED CENTRAL LTD	1756-3305	2017	10.1186/s13071-017-2518-5	Parasitology; Tropical Medicine	Parasitology; Tropical Medicine	AIC
Costa-Rezende, DH; Robledo, GL; Goes-Neto, A; Reck, MA; Crespo, E; Drechsler-Santos, ER	PERSOONIA	RIJKSHERBARIUM	0031-5850	2017	10.3767/persoonia.2017.39.10	Mycology	Mycology	AIC
You, M; Chan, Y; Lacap-Bugler, DC; Huo, YB; Gao, W; Leung, WK; Watt, RM	MOLECULAR ORAL MICROBIOLOGY	WILEY	2041-1006	2017	10.1111/omi.12185	Dentistry, Oral Surgery & Medicine; Microbiology	Dentistry, Oral Surgery & Medicine; Microbiology	AIC
Du, YB; Wen, ZX; Zhang, JL; Lv, X; Cheng, JL; Ge, DY; Xia, L; Yang, QS	ECOLOGY AND EVOLUTION	WILEY	2045-7758	2017	10.1002/ece3.3613	Ecology; Evolutionary Biology	Environmental Sciences & Ecology; Evolutionary Biology	AIC
Cornejo-Latorre, C; Cortes-Calva, P; Alvarez-Castaneda, ST	JOURNAL OF MAMMALOGY	OXFORD UNIV PRESS INC	0022-2372	2017	10.1093/jmammal/gyx107	Zoology	Zoology	AIC
Schon, I; Higuti, J; Patel, T; Martens, K	MOLECULAR PHYLOGENETICS AND EVOLUTION	ACADEMIC PRESS INC ELSEVIER SCIENCE	1055-7903	2018	10.1016/j.ympev.2017.12.019	Biochemistry & Molecular Biology; Evolutionary Biology; Genetics & Heredity	Biochemistry & Molecular Biology; Evolutionary Biology; Genetics & Heredity	AICc
Tang, KY; Wang, X; Wan, QH; Fang, SG	DEVELOPMENTAL AND COMPARATIVE IMMUNOLOGY	ELSEVIER SCI LTD	0145-305X	2018	10.1016/j.dci.2017.11.018	Fisheries; Immunology; Zoology	Fisheries; Immunology; Zoology	AICc
Kearns, AM; Restani, M; Szabo, I; Schroder-Nielsen, A; Kim, JA; Richardson, HM; Marzluff, JM; Fleischer, RC; Johnsen, A; Omland, KE	NATURE COMMUNICATIONS	NATURE PUBLISHING GROUP	2041-1723	2018	10.1038/s41467-018-03294-w	Multidisciplinary Sciences	Science & Technology - Other Topics	AICc
Santos-Neto, GD; Nunes, ISD; Beasley, CR; Silva, ARB; Gomes, CP; Tagliaro, CH	HYDROBIOLOGIA	SPRINGER	0018-8158	2018	10.1007/s10750-017-3323-z	Marine & Freshwater Biology	Marine & Freshwater Biology	AICc
Siddique, MA; Haque, MIM; Sanyal, SK; Hossain, A; Nandi, SP; Ul Alam, ASMR; Sultana, M; Hasan, M; Hossain, MA	AMB EXPRESS	BIOMED CENTRAL LTD	2191-0855	2018	10.1186/s13568-018-0553-z	Biotechnology & Applied Microbiology	Biotechnology & Applied Microbiology	AIC, AICc, BIC
Nicolas, MF; Ramos, PIP; de Carvalho, FM; Camargo, DRA; Alves, CDM; de Morais, GL; Almeida, LGP; Souza, RC; Ciapina, LP; Vicente, ACP; Coimbra, RS; de Vasconcelos, ATR	FRONTIERS IN MICROBIOLOGY	FRONTIERS MEDIA SA	1664-302X	2018	10.3389/fmicb.2018.00220	Microbiology	Microbiology	AICc
Zhang, X; Shi, YL; Han, LL; Xiong, C; Yi, SQ; Jiang, P; Wang, ZX; Shen, JL; Cui, J; Wang, ZQ	PLOS NEGLECTED TROPICAL DISEASES	PUBLIC LIBRARY SCIENCE	1935-2735	2018	10.1371/journal.pntd.0006165	Infectious Diseases; Parasitology; Tropical Medicine	Infectious Diseases; Parasitology; Tropical Medicine	AICc
Bolsheva, NL; Melnikova, NV; Kirov, IV; Speranskaya, AS; Krinitsina, AA; Dmitriev, AA; Belenikin, MS; Krasnov, GS; Lakunina, VA; Snezhkina, AV; Rozhmina, TA; Samatadze, TE; Yurkevich, OY; Zoshchuk, SA; Amosova, AV; Kudryavtseva, AV; Muravenko, OV	BMC EVOLUTIONARY BIOLOGY	BIOMED CENTRAL LTD	1471-2148	2017	10.1186/s12862-017-1105-x	Evolutionary Biology; Genetics & Heredity	Evolutionary Biology; Genetics & Heredity	AICc, BIC
Park, S; Yoo, KO; Marcussen, T; Backlund, A; Jacobsson, E; Rosengren, KJ; Doo, I; Goransson, U	FRONTIERS IN PLANT SCIENCE	FRONTIERS MEDIA SA	1664-462X	2017	10.3389/fpls.2017.02058	Plant Sciences	Plant Sciences	AICc
Vella, N; Vella, A	MARINE GENOMICS	ELSEVIER SCIENCE BV	1874-7787	2017	10.1016/j.margen.2017.05.012	Genetics & Heredity; Marine & Freshwater Biology	Genetics & Heredity; Marine & Freshwater Biology	AICc, BIC
Hutama, A; Dahruddin, H; Busson, F; Sauri, S; Keith, P; Hadiaty, RK; Hanner, R; Suryobroto, B; Hubert, N	GLOBAL ECOLOGY AND CONSERVATION	ELSEVIER SCIENCE BV	2351-9894	2018	10.1016/j.gecco.2017.11.005	Biodiversity Conservation; Ecology	Biodiversity & Conservation; Environmental Sciences & Ecology	BIC
Bakhoum, MT; Labuschagne, K; Huber, K; Fall, M; Mathieu, B; Venter, G; Gardes, L; Baldet, T; Bouyer, J; Fall, AG; Gimonneau, G; Garros, C	SYSTEMATIC ENTOMOLOGY	WILEY	0307-6970	2018	10.1111/syen.12279	Evolutionary Biology; Entomology	Evolutionary Biology; Entomology	BIC
Lee, SJ; Lee, MY; Lin, LK; Lin, YK; Li, YC; Shin, EH; Han, SH; Min, MS; Lee, H; Kim, KS	GENETICA	SPRINGER	0016-6707	2018	10.1007/s10709-018-0014-2	Genetics & Heredity	Genetics & Heredity	BIC
Darabi-Darestani, K; Sari, A; Sarafrazi, A; Utevsky, S	MOLECULAR PHYLOGENETICS AND EVOLUTION	ACADEMIC PRESS INC ELSEVIER SCIENCE	1055-7903	2018	10.1016/j.ympev.2017.12.024	Biochemistry & Molecular Biology; Evolutionary Biology; Genetics & Heredity	Biochemistry & Molecular Biology; Evolutionary Biology; Genetics & Heredity	BIC
Chien, J; Neums, L; Powell, AFLA; Torres, M; Kalli, KR; Multinu, F; Shridhar, V; Mariani, A	FRONTIERS IN ONCOLOGY	FRONTIERS MEDIA SA	2234-943X	2018	10.3389/fonc.2018.00058	Oncology	Oncology	BIC
Touzet, P; Villain, S; Buret, L; Martin, H; Holl, AC; Poux, C; Cuguen, J	ECOLOGY AND EVOLUTION	WILEY	2045-7758	2018	10.1002/ece3.3774	Ecology; Evolutionary Biology	Environmental Sciences & Ecology; Evolutionary Biology	BIC
Gibbs, HL; Sovic, M; Amazonas, D; Chalkidis, H; Salazar-Valenzuela, D; Moura-Da-Silva, AM	BIOLOGICAL JOURNAL OF THE LINNEAN SOCIETY	OXFORD UNIV PRESS	0024-4066	2018	10.1093/biolinnean/blx158	Evolutionary Biology	Evolutionary Biology	BIC
Tamar, K; Metallinou, M; Wilms, T; Schmitz, A; Crochet, PA; Geniez, P; Carranza, S	ZOOLOGICA SCRIPTA	WILEY	0300-3256	2018	10.1111/zsc.12266	Evolutionary Biology; Zoology	Evolutionary Biology; Zoology	BIC
Guerra, D; Bouvet, K; Breton, S	MOLECULAR PHYLOGENETICS AND EVOLUTION	ACADEMIC PRESS INC ELSEVIER SCIENCE	1055-7903	2018	10.1016/j.ympev.2017.12.013	Biochemistry & Molecular Biology; Evolutionary Biology; Genetics & Heredity	Biochemistry & Molecular Biology; Evolutionary Biology; Genetics & Heredity	BIC
Dauphin, B; Grant, JR; Farrar, DR; Rothfels, CJ	MOLECULAR PHYLOGENETICS AND EVOLUTION	ACADEMIC PRESS INC ELSEVIER SCIENCE	1055-7903	2018	10.1016/j.ympev.2017.11.025	Biochemistry & Molecular Biology; Evolutionary Biology; Genetics & Heredity	Biochemistry & Molecular Biology; Evolutionary Biology; Genetics & Heredity	BIC
Marquardt, M; Majaneva, S; Pitusi, V; Soreide, JE	POLAR BIOLOGY	SPRINGER	0722-4060	2018	10.1007/s00300-017-2219-8	Biodiversity Conservation; Ecology	Biodiversity & Conservation; Environmental Sciences & Ecology	BIC
Besprozvannykh, VV; Rozhkovan, KV; Ermolenko, AV; Izrailskaya, AV	HELMINTHOLOGIA	WALTER DE GRUYTER GMBH	0440-6605	2018	10.1515/helm-2017-0049	Parasitology; Zoology	Parasitology; Zoology	BIC
Vucic, M; Jelic, D; Zutinic, P; Grandjean, F; Jelic, M	KNOWLEDGE AND MANAGEMENT OF AQUATIC ECOSYSTEMS	EDP SCIENCES S A	1961-9502	2018	10.1051/kmae/2017051	Fisheries; Marine & Freshwater Biology	Fisheries; Marine & Freshwater Biology	BIC
Silva-Santos, R; Ramirez, JL; Galetti, PM; Freitas, PD	FRONTIERS IN GENETICS	FRONTIERS MEDIA SA	1664-8021	2018	10.3389/fgene.2018.00047	Genetics & Heredity	Genetics & Heredity	BIC
Sanchez, G; Setiamarga, DHE; Tuanapaya, S; Tongtherm, K; Winkelmann, IE; Schmidbaur, H; Umino, T; Albertin, C; Allcock, L; Perales-Raya, C; Gleadall, I; Strugnell, JM; Simakov, O; Nabhitabhata, J	PEERJ	PEERJ INC	2167-8359	2018	10.7717/peerj.4331	Multidisciplinary Sciences	Science & Technology - Other Topics	BIC
Sarvani, RK; Parmar, DR; Tabasum, W; Thota, N; Sreenivas, A; Gaur, A	SCIENTIFIC REPORTS	NATURE PUBLISHING GROUP	2045-2322	2018	10.1038/s41598-018-20946-5	Multidisciplinary Sciences	Science & Technology - Other Topics	BIC
Yu, WB; Randle, CP; Lu, L; Wang, H; Yang, JB; depamphilis, CW; Corlett, RT; Li, DZ	FRONTIERS IN PLANT SCIENCE	FRONTIERS MEDIA SA	1664-462X	2018	10.3389/fpls.2018.00142	Plant Sciences	Plant Sciences	BIC
Qiao, PH; Qin, W; Ma, HQ; Su, JP; Zhang, TZ	ZOOKEYS	PENSOFT PUBL	1313-2989	2018	10.3897/zookeys.735.22237	Zoology	Zoology	AIC, BIC
Radzijevskaja, J; Mardosaite-Busaitiene, D; Aleksandraviciene, A; Paulauskas, A	TICKS AND TICK-BORNE DISEASES	ELSEVIER GMBH, URBAN & FISCHER VERLAG	1877-959X	2018	10.1016/j.ttbdis.2017.09.013	Infectious Diseases; Microbiology; Parasitology	Infectious Diseases; Microbiology; Parasitology	BIC
Gofton, AW; Loh, SM; Barbosa, AD; Paparini, A; Gillett, A; Macgregor, J; Oskam, CL; Ryan, UM; Irwin, PJ	TICKS AND TICK-BORNE DISEASES	ELSEVIER GMBH, URBAN & FISCHER VERLAG	1877-959X	2018	10.1016/j.ttbdis.2017.12.011	Infectious Diseases; Microbiology; Parasitology	Infectious Diseases; Microbiology; Parasitology	BIC
Tang, QY; Li, XB; Yu, D; Zhu, YR; Ding, BQ; Liu, HZ; Danley, PD	JOURNAL OF FISH BIOLOGY	WILEY	0022-1112	2018	10.1111/jfb.13498	Fisheries; Marine & Freshwater Biology	Fisheries; Marine & Freshwater Biology	BIC
Lischka, A; Braid, HE; Bolstad, KSR	HYDROBIOLOGIA	SPRINGER	0018-8158	2018	10.1007/s10750-017-3189-0	Marine & Freshwater Biology	Marine & Freshwater Biology	BIC
Alvarez-Manjarrez, J; Garibay-Orijel, R; Smith, ME	MYCORRHIZA	SPRINGER	0940-6360	2018	10.1007/s00572-017-0807-7	Mycology	Mycology	BIC
de Flamingh, A; Roca, AL; van Aarde, RJ	CONSERVATION GENETICS	SPRINGER	1566-0621	2018	10.1007/s10592-017-1005-z	Biodiversity Conservation; Genetics & Heredity	Biodiversity & Conservation; Genetics & Heredity	BIC
Malaney, JL; Lackey, CW; Beckmann, JP; Matocq, MD	DIVERSITY AND DISTRIBUTIONS	WILEY	1366-9516	2018	10.1111/ddi.12666	Biodiversity Conservation; Ecology	Biodiversity & Conservation; Environmental Sciences & Ecology	BIC
Denys, GPJ; Persat, H; Dettai, A; Geiger, MF; Freyhof, J; Fesquet, J; Keith, P	JOURNAL OF ZOOLOGICAL SYSTEMATICS AND EVOLUTIONARY RESEARCH	WILEY	0947-5745	2018	10.1111/jzs.12178	Evolutionary Biology; Zoology	Evolutionary Biology; Zoology	BIC
Acosta, AA; Scholz, T; Blasco-Costa, I; Alves, PV; da Silva, RJ	PARASITOLOGY INTERNATIONAL	ELSEVIER IRELAND LTD	1383-5769	2018	10.1016/j.parint.2017.09.012	Parasitology	Parasitology	BIC
Sokolov, SG; Atopkin, DM; Gordeev, II; Shedko, MB	PARASITOLOGY INTERNATIONAL	ELSEVIER IRELAND LTD	1383-5769	2018	10.1016/j.parint.2017.03.007	Parasitology	Parasitology	BIC
Addisona, JA; Kim, JH	FACETS	CANADIAN SCIENCE PUBLISHING, NRC RESEARCH PRESS	2371-1671	2018	10.1139/facets-2017-0081	Multidisciplinary Sciences	Science & Technology - Other Topics	BIC
Jelic, D; Jelic, M; Zutinic, P; Simunovic, I; Zupancic, P; Naseka, AM	ZOOKEYS	PENSOFT PUBL	1313-2989	2018	10.3897/zookeys.729.20615	Zoology	Zoology	BIC
Yang, JQ; Hsu, KC; Zhou, XD; Kuo, PH; Lin, HD; Liu, D; Bao, BL; Tang, WQ	MITOCHONDRIAL DNA PART A	TAYLOR & FRANCIS LTD	2470-1394	2018	10.1080/24701394.2016.1261850	Genetics & Heredity	Genetics & Heredity	BIC
Jandzik, D; Jablonski, D; Zinenko, O; Kukushkin, OV; Moravec, J; Gvozdik, V	ZOOLOGICA SCRIPTA	WILEY	0300-3256	2018	10.1111/zsc.12256	Evolutionary Biology; Zoology	Evolutionary Biology; Zoology	BIC
Obertegger, U; Cieplinski, A; Fontaneto, D; Papakostas, S	ZOOLOGICA SCRIPTA	WILEY	0300-3256	2018	10.1111/zsc.12264	Evolutionary Biology; Zoology	Evolutionary Biology; Zoology	BIC
Taylor, RS; Bailie, A; Gulavita, P; Birt, T; Aarvak, T; Anker-Nilssen, T; Barton, DC; Lindquist, K; Bedolla-Guzman, Y; Quillfeldt, P; Friesen, VL	JOURNAL OF AVIAN BIOLOGY	WILEY	0908-8857	2018	10.1111/jav.01515	Ornithology	Zoology	BIC
Ruane, S; Myers, EA; Lo, K; Yuen, S; Welt, RS; Juman, M; Futterman, I; Nussbaum, RA; Schneider, G; Burbrink, FT; Raxworthy, CJ	SYSTEMATICS AND BIODIVERSITY	TAYLOR & FRANCIS LTD	1477-2000	2018	10.1080/14772000.2017.1375046	Biodiversity Conservation; Biology	Biodiversity & Conservation; Life Sciences & Biomedicine - Other Topics	BIC
Laphitz, RML; Ezcurra, C; Vidal-Russell, R	SYSTEMATICS AND BIODIVERSITY	TAYLOR & FRANCIS LTD	1477-2000	2018	10.1080/14772000.2017.1404504	Biodiversity Conservation; Biology	Biodiversity & Conservation; Life Sciences & Biomedicine - Other Topics	BIC
Osyczka, P; Boron, P; Lenart-Boron, A; Rola, K	ENVIRONMENTAL SCIENCE AND POLLUTION RESEARCH	SPRINGER HEIDELBERG	0944-1344	2018	10.1007/s11356-017-0639-1	Environmental Sciences	Environmental Sciences & Ecology	BIC
Schweizer, M; Shirihai, H; Schmaljohann, H; Kirwan, GM	JOURNAL OF ORNITHOLOGY	SPRINGER	0021-8375	2018	10.1007/s10336-017-1501-4	Ornithology	Zoology	BIC
Damerau, M; Freese, M; Hanel, R	JOURNAL OF FISH BIOLOGY	WILEY	0022-1112	2018	10.1111/jfb.13509	Fisheries; Marine & Freshwater Biology	Fisheries; Marine & Freshwater Biology	BIC
Gonzalez-Serna, MJ; Ortego, J; Cordero, PJ	SYSTEMATIC ENTOMOLOGY	WILEY	0307-6970	2018	10.1111/syen.12258	Evolutionary Biology; Entomology	Evolutionary Biology; Entomology	BIC
Oliveira, M; Arenas, M; Lage, O; Cunha, M; Amorim, MI	LETTERS IN APPLIED MICROBIOLOGY	WILEY	0266-8254	2018	10.1111/lam.12826	Biotechnology & Applied Microbiology; Microbiology	Biotechnology & Applied Microbiology; Microbiology	BIC
Eldridge, RA; Achmadi, AS; Giarla, TC; Rowe, KC; Esselstyn, JA	MOLECULAR PHYLOGENETICS AND EVOLUTION	ACADEMIC PRESS INC ELSEVIER SCIENCE	1055-7903	2018	10.1016/j.ympev.2017.09.018	Biochemistry & Molecular Biology; Evolutionary Biology; Genetics & Heredity	Biochemistry & Molecular Biology; Evolutionary Biology; Genetics & Heredity	BIC
Noguerales, V; Cordero, PJ; Ortego, J	MOLECULAR PHYLOGENETICS AND EVOLUTION	ACADEMIC PRESS INC ELSEVIER SCIENCE	1055-7903	2018	10.1016/j.ympev.2017.10.012	Biochemistry & Molecular Biology; Evolutionary Biology; Genetics & Heredity	Biochemistry & Molecular Biology; Evolutionary Biology; Genetics & Heredity	BIC
Cumming, RT; Leong, JV; Lohman, DJ	ZOOTAXA	MAGNOLIA PRESS	1175-5326	2017	10.11646/zootaxa.4365.2.1	Zoology	Zoology	BIC
Morales-Rozo, A; Tenorio, EA; Carling, MD; Cadena, CD	BMC EVOLUTIONARY BIOLOGY	BIOMED CENTRAL LTD	1471-2148	2017	10.1186/s12862-017-1096-7	Evolutionary Biology; Genetics & Heredity	Evolutionary Biology; Genetics & Heredity	BIC
Rey-Iglesia, A; Grandal-d'Anglade, A; Campos, PF; Hansen, AJ	ECOLOGY AND EVOLUTION	WILEY	2045-7758	2017	10.1002/ece3.3553	Ecology; Evolutionary Biology	Environmental Sciences & Ecology; Evolutionary Biology	BIC
Cevallos, CG; Jones, LR; Pando, MA; Carr, JK; Avila, MM; Quarleri, J	PLOS ONE	PUBLIC LIBRARY SCIENCE	1932-6203	2017	10.1371/journal.pone.0189705	Multidisciplinary Sciences	Science & Technology - Other Topics	not mentioned
Yuan, ML; Zhang, QL; Zhang, L; Jia, CL; Li, XP; Yang, XZ; Feng, RQ	MOLECULAR PHYLOGENETICS AND EVOLUTION	ACADEMIC PRESS INC ELSEVIER SCIENCE	1055-7903	2018	10.1016/j.ympev.2018.01.016	Biochemistry & Molecular Biology; Evolutionary Biology; Genetics & Heredity	Biochemistry & Molecular Biology; Evolutionary Biology; Genetics & Heredity	not mentioned
Bocek, M; Fancello, L; Motyka, M; Bocakova, M; Bocak, L	SYSTEMATIC ENTOMOLOGY	WILEY	0307-6970	2018	10.1111/syen.12271	Evolutionary Biology; Entomology	Evolutionary Biology; Entomology	not mentioned
Yang, T; Yu, X; Luo, B; Yan, M; Li, R; Qu, T; Ren, X	TRANSBOUNDARY AND EMERGING DISEASES	WILEY	1865-1674	2018	10.1111/tbed.12728	Infectious Diseases; Veterinary Sciences	Infectious Diseases; Veterinary Sciences	not mentioned
Garbino, GST; Tavares, VD	MAMMAL REVIEW	WILEY	0305-1838	2018	10.1111/mam.12114	Zoology	Zoology	not mentioned
Pan, J; Yang, C; Liu, Y; Gao, Q; Li, M; Qiu, XH	PEST MANAGEMENT SCIENCE	WILEY	1526-498X	2018	10.1002/ps.4798	Agronomy; Entomology	Agriculture; Entomology	not mentioned
Duraes-Carvalho, R; Salemi, M	MOLECULAR PHYLOGENETICS AND EVOLUTION	ACADEMIC PRESS INC ELSEVIER SCIENCE	1055-7903	2018	10.1016/j.ympev.2018.01.008	Biochemistry & Molecular Biology; Evolutionary Biology; Genetics & Heredity	Biochemistry & Molecular Biology; Evolutionary Biology; Genetics & Heredity	not mentioned
Silva, R; Hereward, JP; Walter, GH; Wilson, LJ; Furlong, MJ	AGRICULTURE ECOSYSTEMS & ENVIRONMENT	ELSEVIER SCIENCE BV	0167-8809	2018	10.1016/j.agee.2017.12.024	Agriculture, Multidisciplinary; Ecology; Environmental Sciences	Agriculture; Environmental Sciences & Ecology	not mentioned
Fecchio, A; Pinheiro, R; Felix, G; Faria, IP; Pinho, JB; Lacorte, GA; Braga, EM; Farias, IP; Aleixo, A; Tkach, VV; Collins, MD; Bell, JA; Weckstein, JD	ECOGRAPHY	WILEY	0906-7590	2018	10.1111/ecog.03058	Biodiversity Conservation; Ecology	Biodiversity & Conservation; Environmental Sciences & Ecology	not mentioned
Zimmermann, BL; Crivellaro, MS; Hauschild, CB; Bartholomei-Santos, ML; Crandall, KA; Perez-Losada, M; Giri, F; Collins, P; Santos, S	BIOLOGICAL JOURNAL OF THE LINNEAN SOCIETY	OXFORD UNIV PRESS	0024-4066	2018	10.1093/biolinnean/blx166	Evolutionary Biology	Evolutionary Biology	not mentioned
Borrelli, C; Hou, YB; Pawlowski, JW; Holzmann, M; Katz, ME; Chandler, GT; Bowser, SS	JOURNAL OF EUKARYOTIC MICROBIOLOGY	WILEY	1066-5234	2018	10.1111/jeu.12471	Microbiology	Microbiology	not mentioned
Vidigal, THDA; Coscarelli, D; Paixao, H; Bernardes, S; Montresor, LC; Pepato, AR	ZOOLOGICA SCRIPTA	WILEY	0300-3256	2018	10.1111/zsc.12271	Evolutionary Biology; Zoology	Evolutionary Biology; Zoology	not mentioned
Scott, PA; Glenn, TC; Rissler, LJ	MOLECULAR PHYLOGENETICS AND EVOLUTION	ACADEMIC PRESS INC ELSEVIER SCIENCE	1055-7903	2018	10.1016/j.ympev.2017.11.008	Biochemistry & Molecular Biology; Evolutionary Biology; Genetics & Heredity	Biochemistry & Molecular Biology; Evolutionary Biology; Genetics & Heredity	not mentioned
Tosso, F; Hardy, OJ; Doucet, JL; Dainou, K; Kaymak, E; Migliore, J	MOLECULAR PHYLOGENETICS AND EVOLUTION	ACADEMIC PRESS INC ELSEVIER SCIENCE	1055-7903	2018	10.1016/j.ympev.2017.11.026	Biochemistry & Molecular Biology; Evolutionary Biology; Genetics & Heredity	Biochemistry & Molecular Biology; Evolutionary Biology; Genetics & Heredity	not mentioned
Abramson, N; Dokuchaev, N; Petrova, T	MAMMALIA	WALTER DE GRUYTER GMBH	0025-1461	2018	10.1515/mammalia-2016-0081	Zoology	Zoology	not mentioned
Nunes, AV; Koroiva, R; Gomes, VGN; Orsini, VS	MAMMALIA	WALTER DE GRUYTER GMBH	0025-1461	2018	10.1515/mammalia-2016-0180	Zoology	Zoology	not mentioned
Gallet, R; Kraberger, S; Filloux, D; Galzi, S; Fontes, H; Martin, DP; Varsani, A; Roumagnac, P	ARCHIVES OF VIROLOGY	SPRINGER WIEN	0304-8608	2018	10.1007/s00705-017-3634-4	Virology	Virology	not mentioned
Ivanova, K; Zehtindjiev, P; Mariaux, J; Dimitrov, D; Georgiev, BB	INFECTION GENETICS AND EVOLUTION	ELSEVIER SCIENCE BV	1567-1348	2018	10.1016/j.meegid.2017.12.017	Infectious Diseases	Infectious Diseases	not mentioned
Sherpa, S; Rioux, D; Pougnet-Lagarde, C; Despres, L	INFECTION GENETICS AND EVOLUTION	ELSEVIER SCIENCE BV	1567-1348	2018	10.1016/j.meegid.2017.12.018	Infectious Diseases	Infectious Diseases	not mentioned
Xu, HJ; Zhou, RJ; Fu, JF; Yuan, Y; Ge, XX; Damm, U	MYCOLOGICAL PROGRESS	SPRINGER HEIDELBERG	1617-416X	2018	10.1007/s11557-017-1359-0	Mycology	Mycology	not mentioned
do Prado, JR; Percequillo, AR	JOURNAL OF MAMMALIAN EVOLUTION	SPRINGER	1064-7554	2018	10.1007/s10914-016-9360-y	Evolutionary Biology; Zoology	Evolutionary Biology; Zoology	not mentioned
Bertolotti, L; Giammarioli, M; Rosati, S	JOURNAL OF VETERINARY DIAGNOSTIC INVESTIGATION	SAGE PUBLICATIONS INC	1040-6387	2018	10.1177/1040638717746202	Veterinary Sciences	Veterinary Sciences	not mentioned
Roach, R; Mann, R; Gambley, CG; Shivas, RG; Rodoni, B	EUROPEAN JOURNAL OF PLANT PATHOLOGY	SPRINGER	0929-1873	2018	10.1007/s10658-017-1303-9	Agronomy; Plant Sciences; Horticulture	Agriculture; Plant Sciences	not mentioned
Delic, D; Balech, B; Radulovic, M; Duric, Z; Lolic, B; Santamaria, M; Duric, G	EUROPEAN JOURNAL OF PLANT PATHOLOGY	SPRINGER	0929-1873	2018	10.1007/s10658-017-1313-7	Agronomy; Plant Sciences; Horticulture	Agriculture; Plant Sciences	not mentioned
da Silva, RA; Todao, JD; Kamitani, FL; Silva, AEB; de Carvalho, RJ; Ferraz, MLCG; de Carvalho, IMVG	JOURNAL OF MEDICAL VIROLOGY	WILEY	0146-6615	2018	10.1002/jmv.24976	Virology	Virology	not mentioned
Leavitt, SD; Westberg, M; Nelsen, MP; Elix, JA; Timdal, E; Sohrabi, M; Clair, LLS; Williams, L; Wedin, M; Lumbsch, HT	FRONTIERS IN MICROBIOLOGY	FRONTIERS MEDIA SA	1664-302X	2018	10.3389/fmicb.2018.00283	Microbiology	Microbiology	not mentioned
Lewis, WH; Sendra, KM; Embley, TM; Esteban, GF	FRONTIERS IN MICROBIOLOGY	FRONTIERS MEDIA SA	1664-302X	2018	10.3389/fmicb.2018.00140	Microbiology	Microbiology	not mentioned
Paixao, RV; Ribolli, J; Zaniboni, E	FRONTIERS IN GENETICS	FRONTIERS MEDIA SA	1664-8021	2018	10.3389/fgene.2018.00048	Genetics & Heredity	Genetics & Heredity	not mentioned
Qin, WM; Wang, XW; Sawahata, T; Zhou, LW	MYCOKEYS	PENSOFT PUBL	1314-4057	2018	10.3897/mycokeys.30.23235	Mycology	Mycology	not mentioned
Boast, AP; Weyrich, LS; Wood, JR; Metcalf, JL; Knight, R; Cooper, A	PROCEEDINGS OF THE NATIONAL ACADEMY OF SCIENCES OF THE UNITED STATES OF AMERICA	NATL ACAD SCIENCES	0027-8424	2018	10.1073/pnas.1712337115	Multidisciplinary Sciences	Science & Technology - Other Topics	not mentioned
Tian, S; Kou, YX; Zhang, ZR; Yuan, L; Li, DR; Lopez-Pujol, J; Fan, DM; Zhang, ZY	BMC EVOLUTIONARY BIOLOGY	BIOMED CENTRAL LTD	1471-2148	2018	10.1186/s12862-017-1093-x	Evolutionary Biology; Genetics & Heredity	Evolutionary Biology; Genetics & Heredity	not mentioned
Marr, MM; Brace, S; Schreve, DC; Barnes, I	SCIENTIFIC REPORTS	NATURE PUBLISHING GROUP	2045-2322	2018	10.1038/s41598-018-21173-8	Multidisciplinary Sciences	Science & Technology - Other Topics	not mentioned
Morard, R; Garet-Delmas, MJ; Mahe, F; Romac, S; Poulain, J; Kucera, M; de Vargas, C	SCIENTIFIC REPORTS	NATURE PUBLISHING GROUP	2045-2322	2018	10.1038/s41598-018-20833-z	Multidisciplinary Sciences	Science & Technology - Other Topics	not mentioned
Dominguez-Rodriguez, S; Rojas, P; McPhee, CF; Pagan, I; Navarro, ML; Ramos, JT; Holguin, A	SCIENTIFIC REPORTS	NATURE PUBLISHING GROUP	2045-2322	2018	10.1038/s41598-018-19312-2	Multidisciplinary Sciences	Science & Technology - Other Topics	not mentioned
Dantas, MDA; Teixeira, DG; Silva-Portela, RCB; Soares, PET; Lima, JPMS; Agnez-Lima, LF; Lanza, DCF	VIRUS RESEARCH	ELSEVIER SCIENCE BV	0168-1702	2018	10.1016/j.virusres.2017.12.006	Virology	Virology	not mentioned
Kusy, D; Sklenarova, K; Bocak, L	AUSTRAL ENTOMOLOGY	WILEY	2052-1758	2018	10.1111/aen.12266	Entomology	Entomology	not mentioned
Sabaneyeva, E; Castelli, M; Szokoli, F; Benken, K; Lebedeva, N; Salvetti, A; Schweikert, M; Fokin, S; Petroni, G	EUROPEAN JOURNAL OF PROTISTOLOGY	ELSEVIER GMBH, URBAN & FISCHER VERLAG	0932-4739	2018	10.1016/j.ejop.2017.12.002	Microbiology	Microbiology	not mentioned
Gerhart, JG; Dutcher, HA; Brenner, AE; Moses, AS; Grubhoffer, L; Raghavan, R	GENOME BIOLOGY AND EVOLUTION	OXFORD UNIV PRESS	1759-6653	2018	10.1093/gbe/evy021	Evolutionary Biology; Genetics & Heredity	Evolutionary Biology; Genetics & Heredity	not mentioned
Yang, CX; Han, T; Fu, JJ; Liao, YM; Chen, S	ARCHIVES OF VIROLOGY	SPRINGER WIEN	0304-8608	2018	10.1007/s00705-017-3617-5	Virology	Virology	not mentioned
Ballinger, MJ; Moore, LD; Perlman, SJ	APPLIED AND ENVIRONMENTAL MICROBIOLOGY	AMER SOC MICROBIOLOGY	0099-2240	2018	10.1128/AEM.02299-17	Biotechnology & Applied Microbiology; Microbiology	Biotechnology & Applied Microbiology; Microbiology	not mentioned
Onley, JR; Ahsan, S; Sanford, RA; Loffler, FE	APPLIED AND ENVIRONMENTAL MICROBIOLOGY	AMER SOC MICROBIOLOGY	0099-2240	2018	10.1128/AEM.01985-17	Biotechnology & Applied Microbiology; Microbiology	Biotechnology & Applied Microbiology; Microbiology	not mentioned
Dufresnes, C; Leuenberger, J; Amrhein, V; Buhler, C; Thiebaud, J; Bohnenstengel, T; Dubey, S	BIOLOGICAL JOURNAL OF THE LINNEAN SOCIETY	OXFORD UNIV PRESS	0024-4066	2018	10.1093/biolinnean/blx140	Evolutionary Biology	Evolutionary Biology	not mentioned
Koehl, AJ; Long, JC	AMERICAN JOURNAL OF PHYSICAL ANTHROPOLOGY	WILEY	0002-9483	2018	10.1002/ajpa.23347	Anthropology; Evolutionary Biology	Anthropology; Evolutionary Biology	not mentioned
Kutanan, W; Kampuansai, J; Changmai, P; Flegontov, P; Schroder, R; Macholdt, E; Hubner, A; Kangwanpong, D; Stoneking, M	SCIENTIFIC REPORTS	NATURE PUBLISHING GROUP	2045-2322	2018	10.1038/s41598-018-20020-0	Multidisciplinary Sciences	Science & Technology - Other Topics	not mentioned
Worwa, G; Hutton, AA; Frey, M; Duggal, NK; Brault, AC; Reisen, WK	VIROLOGY	ACADEMIC PRESS INC ELSEVIER SCIENCE	0042-6822	2018	10.1016/j.virol.2017.11.017	Virology	Virology	not mentioned
Sukhorukov, AP; Nilova, MV; Erst, AS; Kushunina, M; Baider, C; Verloove, F; Salas-Pascual, M; Belyaeva, IV; Krinitsina, AA; Bruyns, PV; Klak, C	PHYTOKEYS	PENSOFT PUBL	1314-2011	2018	10.3897/phytokeys.92.22205	Plant Sciences	Plant Sciences	not mentioned
Matisoo-Smith, E; Gosling, AL; Platt, D; Kardailsky, O; Prost, S; Cameron-Christie, S; Collins, CJ; Boocock, J; Kurumilian, Y; Guirguis, M; Orquin, RP; Khalil, W; Genz, H; Abou Diwan, G; Nassar, J; Zalloua, P	PLOS ONE	PUBLIC LIBRARY SCIENCE	1932-6203	2018	10.1371/journal.pone.0190169	Multidisciplinary Sciences	Science & Technology - Other Topics	not mentioned
Tkavc, R; Matrosova, VY; Grichenko, OE; Gostincar, C; Volpe, RP; Klimenkova, P; Gaidamakova, EK; Zhou, CE; Stewart, BJ; Lyman, MG; Malfatti, SA; Rubinfeld, B; Courtot, M; Singh, J; Dalgard, CL; Hamilton, T; Frey, KG; Gunde-Cimerman, N; Dugan, L; Daly, MJ	FRONTIERS IN MICROBIOLOGY	FRONTIERS MEDIA SA	1664-302X	2018	10.3389/fmicb.2017.02528	Microbiology	Microbiology	not mentioned
Yabsley, MJ; Vanstreels, RET; Martinsen, ES; Wickson, AG; Holland, AE; Hernandez, SM; Thompson, AT; Perkins, SL; West, CJ; Bryan, AL; Cleveland, CA; Jolly, E; Brown, JD; McRuer, D; Behmke, S; Beasley, JC	MALARIA JOURNAL	BIOMED CENTRAL LTD	1475-2875	2018	10.1186/s12936-017-2165-5	Infectious Diseases; Parasitology; Tropical Medicine	Infectious Diseases; Parasitology; Tropical Medicine	not mentioned
Ohshima, K; Mitoma, S; Gibbs, AJ	PLOS ONE	PUBLIC LIBRARY SCIENCE	1932-6203	2018	10.1371/journal.pone.0190511	Multidisciplinary Sciences	Science & Technology - Other Topics	not mentioned
Klishko, OK; Lopes-Lima, M; Froufe, E; Bogan, AE; Abakumova, VY	SYSTEMATICS AND BIODIVERSITY	TAYLOR & FRANCIS LTD	1477-2000	2018	10.1080/14772000.2017.1383527	Biodiversity Conservation; Biology	Biodiversity & Conservation; Life Sciences & Biomedicine - Other Topics	not mentioned
Pall-Gergely, B; Otani, JU; Hosoda, T; Asami, T; Harl, J	MOLLUSCAN RESEARCH	TAYLOR & FRANCIS LTD	1323-5818	2018	10.1080/13235818.2017.1344903	Marine & Freshwater Biology; Zoology	Marine & Freshwater Biology; Zoology	not mentioned
Nilsson, MA; Zheng, YC; Kumar, V; Phillips, MJ; Janke, A	GENOME BIOLOGY AND EVOLUTION	OXFORD UNIV PRESS	1759-6653	2018	10.1093/gbe/evx245	Evolutionary Biology; Genetics & Heredity	Evolutionary Biology; Genetics & Heredity	not mentioned
Literman, R; Burrett, A; Bista, B; Valenzuela, N	JOURNAL OF MOLECULAR EVOLUTION	SPRINGER	0022-2844	2018	10.1007/s00239-017-9820-x	Biochemistry & Molecular Biology; Evolutionary Biology; Genetics & Heredity	Biochemistry & Molecular Biology; Evolutionary Biology; Genetics & Heredity	not mentioned
Maharramova, E; Huseynova, I; Kolbaia, S; Gruenstaeudl, M; Borsch, T; Muller, LAH	SYSTEMATICS AND BIODIVERSITY	TAYLOR & FRANCIS LTD	1477-2000	2018	10.1080/14772000.2017.1333540	Biodiversity Conservation; Biology	Biodiversity & Conservation; Life Sciences & Biomedicine - Other Topics	not mentioned
Peng, MS; Xu, WF; Song, JJ; Chen, X; Sulaiman, X; Cai, LH; Liu, HQ; Wu, SF; Gao, Y; Abdulloevich, NT; Afanasevna, ME; Ibrohimovich, KB; Chen, X; Yang, WK; Wu, M; Li, GM; Yang, XY; Rakha, A; Yao, YG; Upur, H; Zhang, YP	EUROPEAN JOURNAL OF HUMAN GENETICS	NATURE PUBLISHING GROUP	1018-4813	2018	10.1038/s41431-017-0028-8	Biochemistry & Molecular Biology; Genetics & Heredity	Biochemistry & Molecular Biology; Genetics & Heredity	not mentioned
Susan, D; Retnowati, A; Sukarno, N	MYCOSCIENCE	ELSEVIER SCIENCE BV	1340-3540	2018	10.1016/j.myc.2017.08.005	Mycology	Mycology	not mentioned
Baird, AB; Mccarthy, TJ; Trujillo, RG; Kang, YY; Esmaei-Liyan, M; Valdez, J; Woodman, N; Bickham, JW	SYSTEMATICS AND BIODIVERSITY	TAYLOR & FRANCIS LTD	1477-2000	2018	10.1080/14772000.2017.1333539	Biodiversity Conservation; Biology	Biodiversity & Conservation; Life Sciences & Biomedicine - Other Topics	not mentioned
Taylor, KH; Rouse, GW; Messing, CG	SYSTEMATICS AND BIODIVERSITY	TAYLOR & FRANCIS LTD	1477-2000	2018	10.1080/14772000.2017.1375044	Biodiversity Conservation; Biology	Biodiversity & Conservation; Life Sciences & Biomedicine - Other Topics	not mentioned
Carballo, JL; Cruz-Barraza, JA; Yanez, B; Gomez, P	SYSTEMATICS AND BIODIVERSITY	TAYLOR & FRANCIS LTD	1477-2000	2018	10.1080/14772000.2017.1359216	Biodiversity Conservation; Biology	Biodiversity & Conservation; Life Sciences & Biomedicine - Other Topics	not mentioned
Sulikhan, NS; Gilbert, M; Blidchenko, EY; Naidenko, SV; Ivanchuk, GV; Gorpenchenko, TY; Alshinetskiy, MV; Shevtsova, EI; Goodrich, JM; Lewis, JCM; Goncharuk, MS; Uphyrkina, OV; Rozhnov, VV; Shedko, SV; McAloose, D; Miquelle, DG; Seimon, TA	JOURNAL OF WILDLIFE DISEASES	WILDLIFE DISEASE ASSOC, INC	0090-3558	2018	10.7589/2017-03-065	Veterinary Sciences	Veterinary Sciences	not mentioned
Nicholson, AC; Gulvik, CA; Whitney, AM; Humrighouse, BW; Graziano, J; Emery, B; Bell, M; Loparev, V; Juieng, P; Gartin, J; Bizet, C; Clermont, D; Criscuolo, A; Brisse, S; McQuiston, JR	ANTONIE VAN LEEUWENHOEK INTERNATIONAL JOURNAL OF GENERAL AND MOLECULAR MICROBIOLOGY	SPRINGER	0003-6072	2018	10.1007/s10482-017-0926-3	Microbiology	Microbiology	not mentioned
Tan, SJ; Liu, HB	APPLIED MICROBIOLOGY AND BIOTECHNOLOGY	SPRINGER	0175-7598	2018	10.1007/s00253-017-8565-1	Biotechnology & Applied Microbiology	Biotechnology & Applied Microbiology	not mentioned
Bell, N; Griffin, PC; Hoffmann, AA; Miller, AD	JOURNAL OF BIOGEOGRAPHY	WILEY	0305-0270	2018	10.1111/jbi.13120	Ecology; Geography, Physical	Environmental Sciences & Ecology; Physical Geography	not mentioned
Crivellaro, MS; Zimmermann, BL; Bartholomei-Santos, ML; Crandall, KA; Perez-Losada, M; Bond-Buckup, G; Santos, S	ZOOLOGICAL JOURNAL OF THE LINNEAN SOCIETY	OXFORD UNIV PRESS	0024-4082	2018	10.1093/zoolinnean/zlx030	Zoology	Zoology	not mentioned
Valero, C; Gago, S; Monteiro, MC; Alastruey-Izquierdo, A; Buitrago, MJ	MEDICAL MYCOLOGY	OXFORD UNIV PRESS	1369-3786	2018	10.1093/mmy/myx020	Infectious Diseases; Mycology; Veterinary Sciences	Infectious Diseases; Mycology; Veterinary Sciences	not mentioned
Nakano, T; Takahashi, M; Takahashi, K; Nagashima, S; Suzuki, Y; Nishigaki, Y; Tomita, E; Okano, H; Oya, Y; Shiraki, K; Takase, K; Sugimoto, K; Koyama, J; Mizuo, H; Ikezawa, K; Aikawa, T; Arai, M; Okamoto, H	VIROLOGY	ACADEMIC PRESS INC ELSEVIER SCIENCE	0042-6822	2018	10.1016/j.virol.2017.08.008	Virology	Virology	not mentioned
Ling, JX; Smura, T; Tamarit, D; Huitu, O; Voutilainen, L; Henttonen, H; Vaheri, A; Vapalahti, O; Sironen, T	INFECTION GENETICS AND EVOLUTION	ELSEVIER SCIENCE BV	1567-1348	2018	10.1016/j.meegid.2017.11.010	Infectious Diseases	Infectious Diseases	not mentioned
Laleye, A; Joannis, T; Shittu, I; Meseko, C; Zamperin, G; Milani, A; Zecchin, B; Fusaro, A; Monne, I; Abolnik, C	INFECTION GENETICS AND EVOLUTION	ELSEVIER SCIENCE BV	1567-1348	2018	10.1016/j.meegid.2017.10.027	Infectious Diseases	Infectious Diseases	not mentioned
Van Els, P; Norambuena, HV	IBIS	WILEY	0019-1019	2018	10.1111/ibi.12511	Ornithology	Zoology	not mentioned
Starrett, J; Hayashi, CY; Derkarabetian, S; Hedin, M	MOLECULAR PHYLOGENETICS AND EVOLUTION	ACADEMIC PRESS INC ELSEVIER SCIENCE	1055-7903	2018	10.1016/j.ympev.2017.09.003	Biochemistry & Molecular Biology; Evolutionary Biology; Genetics & Heredity	Biochemistry & Molecular Biology; Evolutionary Biology; Genetics & Heredity	not mentioned
de Sousa, KCM; Herrera, HM; Rocha, FL; Costa, FB; Martins, TF; Labruna, MB; Machado, RZ; Andre, MR	TICKS AND TICK-BORNE DISEASES	ELSEVIER GMBH, URBAN & FISCHER VERLAG	1877-959X	2018	10.1016/j.ttbdis.2017.10.015	Infectious Diseases; Microbiology; Parasitology	Infectious Diseases; Microbiology; Parasitology	not mentioned
Lourenco, JLM; Minuzzi-Souza, TTC; Silva, LR; Oliveira, AC; Mendonca, VJ; Nitz, N; Aguiar, LMS; Gurgel-Goncalves, R	ACTA TROPICA	ELSEVIER SCIENCE BV	0001-706X	2018	10.1016/j.actatropica.2017.10.012	Parasitology; Tropical Medicine	Parasitology; Tropical Medicine	not mentioned
Jun, SR; Wassenaar, TM; Wanchai, V; Patumcharoenpol, P; Nookaew, I; Ussery, DW	BMC BIOINFORMATICS	BIOMED CENTRAL LTD	1471-2105	2017	10.1186/s12859-017-1894-3	Biochemical Research Methods; Biotechnology & Applied Microbiology; Mathematical & Computational Biology	Biochemistry & Molecular Biology; Biotechnology & Applied Microbiology; Mathematical & Computational Biology	not mentioned
Ding, YQ; Fang, Y; Guo, L; Li, ZD; He, KZ; Zhao, Y; Zhao, H	PEERJ	PEERJ INC	2167-8359	2017	10.7717/peerj.4186	Multidisciplinary Sciences	Science & Technology - Other Topics	not mentioned
Huang, SP; Wang, FY; Wang, TY	ZOOLOGICAL STUDIES	BIODIVERSITY RESEARCH CENTER, ACAD SINICA	1021-5506	2017	10.6620/ZS.2017.56-40	Zoology	Zoology	not mentioned
Ma, PF; Vorontsova, MS; Nanjarisoa, OP; Razanatsoa, J; Guo, ZH; Haevermans, T; Li, DZ	BMC PLANT BIOLOGY	BIOMED CENTRAL LTD	1471-2229	2017	10.1186/s12870-017-1199-8	Plant Sciences	Plant Sciences	not mentioned
Soccol, VT; Pasquali, AKS; Pozzolo, EM; Leandro, AD; Chiyo, L; Baggio, RA; Michaliszyn, MS; Silva, C; Cubas, PH; Peterlle, R; Paz, OLD; Belmonte, IL; Bisetto, A	PLOS ONE	PUBLIC LIBRARY SCIENCE	1932-6203	2017	10.1371/journal.pone.0189182	Multidisciplinary Sciences	Science & Technology - Other Topics	not mentioned
Barbieri, C; Sandoval, JR; Valqui, J; Shimelman, A; Ziemendorff, S; Schroder, R; Geppert, M; Roewer, L; Gray, R; Stoneking, M; Fujita, R; Heggarty, P	SCIENTIFIC REPORTS	NATURE PUBLISHING GROUP	2045-2322	2017	10.1038/s41598-017-17728-w	Multidisciplinary Sciences	Science & Technology - Other Topics	not mentioned
Leon, A; Urso, I; Damalas, D; Martinsohn, J; Zanzi, A; Mariani, S; Sperone, E; Micarelli, P; Garibaldi, F; Megalofonou, P; Bargelloni, L; Franch, R; Macias, D; Prodohl, P; Fitzpatrick, S; Stagioni, M; Tinti, F; Cariani, A	PEERJ	PEERJ INC	2167-8359	2017	10.7717/peerj.4112	Multidisciplinary Sciences	Science & Technology - Other Topics	not mentioned
Guo, WN; Jelocnik, M; Li, J; Sachse, K; Polkinghorne, A; Pannekoek, Y; Kaltenboeck, B; Gong, JS; You, JF; Wang, CM	BMC GENOMICS	BIOMED CENTRAL LTD	1471-2164	2017	10.1186/s12864-017-4343-9	Biotechnology & Applied Microbiology; Genetics & Heredity	Biotechnology & Applied Microbiology; Genetics & Heredity	not mentioned
Lan, TY; Gill, S; Bellemain, E; Bischof, R; Nawaz, MA; Lindqvist, C	PROCEEDINGS OF THE ROYAL SOCIETY B-BIOLOGICAL SCIENCES	ROYAL SOC	0962-8452	2017	10.1098/rspb.2017.1804	Biology; Ecology; Evolutionary Biology	Life Sciences & Biomedicine - Other Topics; Environmental Sciences & Ecology; Evolutionary Biology	not mentioned
Motoya, T; Nagasawa, K; Matsushima, Y; Nagata, N; Ryo, A; Sekizuka, T; Yamashita, A; Kuroda, M; Morita, Y; Suzuki, Y; Sasaki, N; Katayama, K; Kimura, H	FRONTIERS IN MICROBIOLOGY	FRONTIERS MEDIA SA	1664-302X	2017	10.3389/fmicb.2017.02399	Microbiology	Microbiology	not mentioned
Lima, SMQ; Berbel, WM; Araujo, TFP; Lazzarotto, H; Tatarenkov, A; Avise, JC	FRONTIERS IN GENETICS	FRONTIERS MEDIA SA	1664-8021	2017	10.3389/fgene.2017.00199	Genetics & Heredity	Genetics & Heredity	not mentioned
Nogarol, C; Decaro, N; Bertolotti, L; Colitti, B; Iotti, B; Petrini, S; Lucente, MS; Elia, G; Perona, G; Profiti, M; Buonavoglia, C; Rosati, S	BMC VETERINARY RESEARCH	BIOMED CENTRAL LTD	1746-6148	2017	10.1186/s12917-017-1305-z	Veterinary Sciences	Veterinary Sciences	not mentioned
Yabsley, MJ; Vanstreels, RET; Shock, BC; Purdee, M; Horne, EC; Peirce, MA; Parsons, NJ	INTERNATIONAL JOURNAL FOR PARASITOLOGY-PARASITES AND WILDLIFE	ELSEVIER SCIENCE BV	2213-2244	2017	10.1016/j.ijppaw.2017.08.006	Ecology; Parasitology	Environmental Sciences & Ecology; Parasitology	not mentioned
Yang, YL; Davis, TM	GENOME BIOLOGY AND EVOLUTION	OXFORD UNIV PRESS	1759-6653	2017	10.1093/gbe/evx214	Evolutionary Biology; Genetics & Heredity	Evolutionary Biology; Genetics & Heredity	not mentioned
Tan, QW; Fang, PH; Ni, JC; Gao, FL; Chen, QJ	MOLECULES	MDPI AG	1420-3049	2017	10.3390/molecules22122073	Biochemistry & Molecular Biology; Chemistry, Multidisciplinary	Biochemistry & Molecular Biology; Chemistry	not mentioned
Nelson, SK; Niemiller, ML; Fitzpatrick, BM	JOURNAL OF HERPETOLOGY	SOC STUDY AMPHIBIANS REPTILES	0022-1511	2017	10.1670/17-006	Zoology	Zoology	not mentioned
Vicent, M; Galan, JMGY; Sessa, EB	TAXON	INT ASSOC PLANT TAXONOMY-IAPT	0040-0262	2017	10.12705/666.3	Plant Sciences; Evolutionary Biology	Plant Sciences; Evolutionary Biology	not mentioned
Marki, PZ; Fjeldsa, J; Irestedt, M; Jonsson, KA	MOLECULAR PHYLOGENETICS AND EVOLUTION	ACADEMIC PRESS INC ELSEVIER SCIENCE	1055-7903	2018	10.1016/j.ympev.2018.02.029	Biochemistry & Molecular Biology; Evolutionary Biology; Genetics & Heredity	Biochemistry & Molecular Biology; Evolutionary Biology; Genetics & Heredity	BIC
Surveswaran, S; Gowda, V; Sun, M	MOLECULAR PHYLOGENETICS AND EVOLUTION	ACADEMIC PRESS INC ELSEVIER SCIENCE	1055-7903	2018	10.1016/j.ympev.2018.02.025	Biochemistry & Molecular Biology; Evolutionary Biology; Genetics & Heredity	Biochemistry & Molecular Biology; Evolutionary Biology; Genetics & Heredity	AIC
Chen, JM; Poyarkov, NA; Suwannapoom, C; Lathrop, A; Wu, YH; Zhou, WW; Yuan, ZY; Jin, JQ; Chen, HM; Liu, HQ; Nguyen, TQ; Nguyen, SN; Duong, TV; Eto, K; Nishikawa, K; Matsui, M; Orlov, NL; Stuart, BL; Brown, RM; Rowley, JJL; Murphy, RW; Wang, YY; Che, J	MOLECULAR PHYLOGENETICS AND EVOLUTION	ACADEMIC PRESS INC ELSEVIER SCIENCE	1055-7903	2018	10.1016/j.ympev.2018.02.020	Biochemistry & Molecular Biology; Evolutionary Biology; Genetics & Heredity	Biochemistry & Molecular Biology; Evolutionary Biology; Genetics & Heredity	BIC
Barros-Garcia, D; Froufe, E; Banon, R; Arronte, JC; de Carlos, A	MOLECULAR PHYLOGENETICS AND EVOLUTION	ACADEMIC PRESS INC ELSEVIER SCIENCE	1055-7903	2018	10.1016/j.ympev.2018.03.007	Biochemistry & Molecular Biology; Evolutionary Biology; Genetics & Heredity	Biochemistry & Molecular Biology; Evolutionary Biology; Genetics & Heredity	AIC
Liu, B; Le, CT; Barrett, RL; Nickrent, DL; Chen, ZD; Lu, LM; Vidal-Russell, R	MOLECULAR PHYLOGENETICS AND EVOLUTION	ACADEMIC PRESS INC ELSEVIER SCIENCE	1055-7903	2018	10.1016/j.ympev.2018.03.010	Biochemistry & Molecular Biology; Evolutionary Biology; Genetics & Heredity	Biochemistry & Molecular Biology; Evolutionary Biology; Genetics & Heredity	AIC
Tamboli, AS; Dalavi, JV; Patil, SM; Yadav, SR; Govindwar, SP	META GENE	ELSEVIER SCIENCE BV	2214-5400	2018	10.1016/j.mgene.2018.02.005	Genetics & Heredity	Genetics & Heredity	AIC
Zhang, B; Zhai, YH; Gu, ZM; Liu, Y	ACTA PARASITOLOGICA	WALTER DE GRUYTER GMBH	1230-2821	2018	10.1515/ap-2018-0026	Parasitology	Parasitology	AIC
McCulloch, GA; Makinson, JR; Zonneveld, R; Purcell, MF; Raghu, S; Walter, GH	BIOLOGICAL CONTROL	ACADEMIC PRESS INC ELSEVIER SCIENCE	1049-9644	2018	10.1016/j.biocontrol.2018.01.012	Biotechnology & Applied Microbiology; Entomology	Biotechnology & Applied Microbiology; Entomology	AIC
Yong, RQY; Cutmore, SC; Jones, MK; Gauthier, ARG; Cribb, TH	PARASITOLOGY INTERNATIONAL	ELSEVIER IRELAND LTD	1383-5769	2018	10.1016/j.parint.2017.12.003	Parasitology	Parasitology	AIC
Cipriani, P; Sbaraglia, GL; Paoletti, M; Giulietti, L; Bellisario, B; Palomba, M; Buselic, I; Mladineo, I; Nascetti, G; Mattiucci, S	FISHERIES RESEARCH	ELSEVIER SCIENCE BV	0165-7836	2018	10.1016/j.fishres.2017.07.010	Fisheries	Fisheries	AIC
de Melo, AB; de Souza, WM; Acrani, GO; Carvalho, VL; Romeiro, MF; Tolardo, AL; da Silva, SP; Cardoso, JF; Chiang, JD; Vianez, JLDG; Azevedo, RDD; Figueiredo, LTM; Vasconcelos, PFD; Nunes, MRT; Medeiros, DBD	INFECTION GENETICS AND EVOLUTION	ELSEVIER SCIENCE BV	1567-1348	2018	10.1016/j.meegid.2018.02.027	Infectious Diseases	Infectious Diseases	not mentioned
Blanco-Melo, D; Gifford, RJ; Bieniasz, PD	RETROVIROLOGY	BIOMED CENTRAL LTD	1742-4690	2018	10.1186/s12977-018-0416-3	Virology	Virology	not mentioned
Beermann, J; Westbury, MV; Hofreiter, M; Hilgers, L; Deister, F; Neumann, H; Raupach, MJ	SCIENTIFIC REPORTS	NATURE PUBLISHING GROUP	2045-2322	2018	10.1038/s41598-018-25225-x	Multidisciplinary Sciences	Science & Technology - Other Topics	DT
de la Estrella, M; Forest, F; Klitgard, B; Lewis, GP; Mackinder, BA; de Queiroz, LP; Wieringa, JJ; Bruneau, A	SCIENTIFIC REPORTS	NATURE PUBLISHING GROUP	2045-2322	2018	10.1038/s41598-018-24687-3	Multidisciplinary Sciences	Science & Technology - Other Topics	AIC
Benayahu, Y; van Ofwegen, LP; McFadden, CS	ZOOKEYS	PENSOFT PUBL	1313-2989	2018	10.3897/zookeys.754.23368	Zoology	Zoology	not mentioned
Matta, NE; Gonzalez, LP; Pacheco, MA; Escalante, AA; Moreno, AM; Gonzalez, AD; Calderon-Espinosa, ML	PARASITOLOGY RESEARCH	SPRINGER	0932-0113	2018	10.1007/s00436-018-5815-9	Parasitology	Parasitology	AIC
Possamai, CO; Loss, AC; Costa, AO; Falqueto, A; Furst, C	PARASITOLOGY RESEARCH	SPRINGER	0932-0113	2018	10.1007/s00436-018-5824-8	Parasitology	Parasitology	AICc
Ungari, LP; Santos, ALQ; O'Dwyer, LH; da Silva, MRL; Fava, NND; Paiva, GCM; Pinto, RDC; Cury, MC	PARASITOLOGY RESEARCH	SPRINGER	0932-0113	2018	10.1007/s00436-018-5817-7	Parasitology	Parasitology	AIC
Kuchta, SR; Brown, AD; Highton, R	ZOOLOGICA SCRIPTA	WILEY	0300-3256	2018	10.1111/zsc.12281	Evolutionary Biology; Zoology	Evolutionary Biology; Zoology	AICc
Shi, LX; Zhang, C; Wang, YP; Tang, QY; Danley, PD; Liu, HZ	ZOOLOGICA SCRIPTA	WILEY	0300-3256	2018	10.1111/zsc.12282	Evolutionary Biology; Zoology	Evolutionary Biology; Zoology	not mentioned
Lin, XL; Stur, E; Ekrem, T	ZOOLOGICA SCRIPTA	WILEY	0300-3256	2018	10.1111/zsc.12280	Evolutionary Biology; Zoology	Evolutionary Biology; Zoology	BIC
Atopkin, DM; Shedko, MB; Sokolov, SG; Zhokhov, AE	JOURNAL OF HELMINTHOLOGY	CAMBRIDGE UNIV PRESS	0022-149X	2018	10.1017/S0022149X17000505	Parasitology; Zoology	Parasitology; Zoology	AIC
Pereira, FB; Pereira, AN; Luque, JL	JOURNAL OF HELMINTHOLOGY	CAMBRIDGE UNIV PRESS	0022-149X	2018	10.1017/S0022149X17000451	Parasitology; Zoology	Parasitology; Zoology	AIC
Baumann, JH; Davies, SW; Aichelman, HE; Castillo, KD	MICROBIAL ECOLOGY	SPRINGER	0095-3628	2018	10.1007/s00248-017-1096-6	Ecology; Marine & Freshwater Biology; Microbiology	Environmental Sciences & Ecology; Marine & Freshwater Biology; Microbiology	AIC
Shen, YM; Chung, WH; Huang, TC; Rodeva, R; Hung, TH	MYCOSCIENCE	ELSEVIER SCIENCE BV	1340-3540	2018	10.1016/j.myc.2017.11.003	Mycology	Mycology	AIC
Vieira, TSWJ; Qurollo, BA; Mongruel, ACB; Baggio, RA; Vidotto, O; Breitschwerdt, EB; Vieira, RFC	EMERGING INFECTIOUS DISEASES	CENTERS DISEASE CONTROL	1080-6040	2018	10.3201/eid2405.172076	Immunology; Infectious Diseases	Immunology; Infectious Diseases	not mentioned
Scarpa, F; Sanna, D; Cossu, P; Lai, T; Curini-Galletti, M; Casu, M	JOURNAL OF EXPERIMENTAL MARINE BIOLOGY AND ECOLOGY	ELSEVIER SCIENCE BV	0022-0981	2018	10.1016/j.jembe.2017.08.011	Ecology; Marine & Freshwater Biology	Environmental Sciences & Ecology; Marine & Freshwater Biology	AIC, BIC
Yang, JQ; Hsu, KC; Kuo, PH; Li, LL; Tang, WQ; Liu, D; Lin, HD	ENVIRONMENTAL BIOLOGY OF FISHES	SPRINGER	0378-1909	2018	10.1007/s10641-018-0741-3	Ecology; Marine & Freshwater Biology	Environmental Sciences & Ecology; Marine & Freshwater Biology	BIC
Coimbra-Dores, MJ; Maia-Silva, M; Marques, W; Oliveira, AC; Rosa, F; Dias, D	EXPERIMENTAL AND APPLIED ACAROLOGY	SPRINGER	0168-8162	2018	10.1007/s10493-018-0254-y	Entomology	Entomology	AICc
Sochor, M; Hrones, M; Dancak, M	PLANT SYSTEMATICS AND EVOLUTION	SPRINGER WIEN	0378-2697	2018	10.1007/s00606-018-1504-5	Plant Sciences; Evolutionary Biology	Plant Sciences; Evolutionary Biology	AIC
Gaigher, A; Roulin, A; Gharib, WH; Taberlet, P; Burri, R; Fumagalli, L	HEREDITY	NATURE PUBLISHING GROUP	0018-067X	2018	10.1038/s41437-017-0047-9	Ecology; Evolutionary Biology; Genetics & Heredity	Environmental Sciences & Ecology; Evolutionary Biology; Genetics & Heredity	not mentioned
Gutierrez-Gutierrez, C; Mota, M; Castillo, P; Santos, MT; Palomares-Rius, JE	EUROPEAN JOURNAL OF PLANT PATHOLOGY	SPRINGER	0929-1873	2018	10.1007/s10658-017-1364-9	Agronomy; Plant Sciences; Horticulture	Agriculture; Plant Sciences	AIC
Mengual, X; Stahls, G; Laska, P; Mazanek, L; Rojo, S	JOURNAL OF ZOOLOGICAL SYSTEMATICS AND EVOLUTIONARY RESEARCH	WILEY	0947-5745	2018	10.1111/jzs.12212	Evolutionary Biology; Zoology	Evolutionary Biology; Zoology	AIC
Cutmore, SC; Cribb, TH	SYSTEMATIC PARASITOLOGY	SPRINGER	0165-5752	2018	10.1007/s11230-018-9784-2	Parasitology	Parasitology	AIC
Wee, NQX; Cutmore, SC; Cribb, TH	SYSTEMATIC PARASITOLOGY	SPRINGER	0165-5752	2018	10.1007/s11230-018-9789-x	Parasitology	Parasitology	AIC
Sukee, T; Beveridge, I; Jabbar, A	PARASITES & VECTORS	BIOMED CENTRAL LTD	1756-3305	2018	10.1186/s13071-018-2816-6	Parasitology; Tropical Medicine	Parasitology; Tropical Medicine	AIC
Haas, S; de Beer, D; Klatt, JM; Fink, A; Rench, RM; Hamilton, TL; Meyer, V; Kakuk, B; Macalady, JL	FRONTIERS IN MICROBIOLOGY	FRONTIERS MEDIA SA	1664-302X	2018	10.3389/fmicb.2018.00858	Microbiology	Microbiology	not mentioned
Almeron-Souza, F; Sperb, C; Castilho, CL; Figueiredo, PICC; Goncalves, LT; Machado, R; Oliveira, LR; Valiati, VH; Fagundes, NJR	FRONTIERS IN GENETICS	FRONTIERS MEDIA SA	1664-8021	2018	10.3389/fgene.2018.00138	Genetics & Heredity	Genetics & Heredity	AICc
Amiryousefi, A; Hyvonen, J; Poczai, P	PLOS ONE	PUBLIC LIBRARY SCIENCE	1932-6203	2018	10.1371/journal.pone.0196069	Multidisciplinary Sciences	Science & Technology - Other Topics	not mentioned
Tan, KK; Zulkifle, NI; Sulaiman, S; Pang, SP; NorAmdan, N; MatRahim, N; Abd-Jamil, J; Shu, MH; Mahadi, NM; AbuBakar, S	BMC EVOLUTIONARY BIOLOGY	BIOMED CENTRAL LTD	1471-2148	2018	10.1186/s12862-018-1175-4	Evolutionary Biology; Genetics & Heredity	Evolutionary Biology; Genetics & Heredity	AIC
Munoz-Rodriguez, P; Carruthers, T; Wood, JRI; Williams, BRM; Weitemier, K; Kronmiller, B; Ellis, D; Anglin, NL; Longway, L; Harris, SA; Rausher, MD; Kelly, S; Liston, A; Scotland, RW	CURRENT BIOLOGY	CELL PRESS	0960-9822	2018	10.1016/j.cub.2018.03.020	Biochemistry & Molecular Biology; Cell Biology	Biochemistry & Molecular Biology; Cell Biology	not mentioned
Loren, JG; Farfan, M; Fuste, MC	FRONTIERS IN MICROBIOLOGY	FRONTIERS MEDIA SA	1664-302X	2018	10.3389/fmicb.2018.00770	Microbiology	Microbiology	AIC
Delicado, D; Hauffe, T; Wilke, T	BMC EVOLUTIONARY BIOLOGY	BIOMED CENTRAL LTD	1471-2148	2018	10.1186/s12862-018-1169-2	Evolutionary Biology; Genetics & Heredity	Evolutionary Biology; Genetics & Heredity	AICc
Schuster, TM; Setaro, SD; Tibbits, JFG; Batty, EL; Fowler, RM; McLay, TGB; Wilcox, S; Ades, PK; Bayly, MJ	PLOS ONE	PUBLIC LIBRARY SCIENCE	1932-6203	2018	10.1371/journal.pone.0195034	Multidisciplinary Sciences	Science & Technology - Other Topics	AIC, BIC
Walker, MJ; Dorrestein, A; Camacho, JJ; Meckler, LA; Silas, KA; Hiller, T; Haelewaters, D	PARASITE	EDP SCIENCES S A	1252-607X	2018	10.1051/parasite/2018017	Parasitology	Parasitology	AIC
Bayas-Rea, RD; Felix, F; Montufar, R	PEERJ	PEERJ INC	2167-8359	2018	10.7717/peerj.4589	Multidisciplinary Sciences	Science & Technology - Other Topics	AIC
Dietrich, M; Gomard, Y; Lagadec, E; Ramasindrazana, B; Le Minter, G; Guernier, V; Benlali, A; Rocamora, G; Markotter, W; Goodman, SM; Dellagi, K; Tortosa, P	EMERGING MICROBES & INFECTIONS	NATURE PUBLISHING GROUP	2222-1751	2018	10.1038/s41426-018-0059-4	Immunology; Microbiology	Immunology; Microbiology	AIC
Castro, D; Scheffrahn, RH; Carrijo, TF	ZOOKEYS	PENSOFT PUBL	1313-2989	2018	10.3897/zookeys.748.24253	Zoology	Zoology	AIC
Jiang, P; Shi, FX; Li, MR; Liu, B; Wen, J; Xiao, HX; Li, LF	FRONTIERS IN PLANT SCIENCE	FRONTIERS MEDIA SA	1664-462X	2018	10.3389/fpls.2018.00359	Plant Sciences	Plant Sciences	not mentioned
Rivera, PC; Gonzalez-Ittig, RE; Barcia, AR; Trimarchi, LI; Levis, S; Calderon, GE; Gardenal, CN	JOURNAL OF MAMMALOGY	OXFORD UNIV PRESS INC	0022-2372	2018	10.1093/jmammal/gyx186	Zoology	Zoology	BIC
Machado, LF; Loss, AC; Paz, A; Vieira, EM; Rodrigues, FP; Marinho, J	JOURNAL OF MAMMALOGY	OXFORD UNIV PRESS INC	0022-2372	2018	10.1093/jmammal/gyy015	Zoology	Zoology	BIC
Cook, CA; Netherlands, EC; van As, J; Smit, NJ	FOLIA PARASITOLOGICA	FOLIA PARASITOLOGICA	0015-5683	2018	10.14411/fp.2018.004	Parasitology	Parasitology	AIC
Pulgarin, PC; Gomez, JP; Robinson, S; Ricklefs, RE; Cadena, CD	ECOLOGY AND EVOLUTION	WILEY	2045-7758	2018	10.1002/ece3.3785	Ecology; Evolutionary Biology	Environmental Sciences & Ecology; Evolutionary Biology	BIC
von Oheimb, PV; von Oheimb, KCM; Hirano, T; Do, TV; Luong, HV; Ablett, J; Pham, SV; Naggs, F	ECOLOGY AND EVOLUTION	WILEY	2045-7758	2018	10.1002/ece3.3984	Ecology; Evolutionary Biology	Environmental Sciences & Ecology; Evolutionary Biology	AIC
Smeele, ZE; Burns, JM; Van Doorsaler, K; Fontenele, RS; Waits, K; Stainton, D; Shero, MR; Beltran, RS; Kirkham, AL; Berngartt, R; Kraberger, S; Varsani, A	JOURNAL OF GENERAL VIROLOGY	MICROBIOLOGY SOC	0022-1317	2018	10.1099/jgv.0.001028	Biotechnology & Applied Microbiology; Virology	Biotechnology & Applied Microbiology; Virology	not mentioned
Benitez-Benitez, C; Escudero, M; Rodriguez-Sanchez, F; Martin-Bravo, S; Jimenez-Mejias, P	MOLECULAR ECOLOGY	WILEY	0962-1083	2018	10.1111/mec.14567	Biochemistry & Molecular Biology; Ecology; Evolutionary Biology	Biochemistry & Molecular Biology; Environmental Sciences & Ecology; Evolutionary Biology	not mentioned
Sharbrough, J; Luse, M; Boore, JL; Logsdon, JM; Neiman, M	EVOLUTION	WILEY	0014-3820	2018	10.1111/evo.13465	Ecology; Evolutionary Biology; Genetics & Heredity	Environmental Sciences & Ecology; Evolutionary Biology; Genetics & Heredity	not mentioned
Renaud, S; Ledevin, R; Pisanu, B; Chapuis, JL; Quillfeldt, P; Hardouin, EA	EVOLUTION	WILEY	0014-3820	2018	10.1111/evo.13467	Ecology; Evolutionary Biology; Genetics & Heredity	Environmental Sciences & Ecology; Evolutionary Biology; Genetics & Heredity	not mentioned
Rodrigues, P; Seguel, M; Gutierrez, J; Paves, H; Verdugo, C	AQUATIC CONSERVATION-MARINE AND FRESHWATER ECOSYSTEMS	WILEY	1052-7613	2018	10.1002/aqc.2870	Environmental Sciences; Marine & Freshwater Biology; Water Resources	Environmental Sciences & Ecology; Marine & Freshwater Biology; Water Resources	not mentioned
Zhao, J; Hsu, KC; Luo, JZ; Wang, CH; Chan, BP; Li, J; Kuo, PH; Lin, HD	AQUATIC CONSERVATION-MARINE AND FRESHWATER ECOSYSTEMS	WILEY	1052-7613	2018	10.1002/aqc.2840	Environmental Sciences; Marine & Freshwater Biology; Water Resources	Environmental Sciences & Ecology; Marine & Freshwater Biology; Water Resources	BIC
Rosso, JJ; Rueda, EC; Sanchez, S; Bruno, MC; Casciotta, J; Aguilera, G; Almiron, AE; Diaz, FJR; Cancino, DF; Bugeau, B; Mabragana, E; Gonzalez-Castro, M; Delpiani, M; de Astarloa, JMD	AQUATIC CONSERVATION-MARINE AND FRESHWATER ECOSYSTEMS	WILEY	1052-7613	2018	10.1002/aqc.2830	Environmental Sciences; Marine & Freshwater Biology; Water Resources	Environmental Sciences & Ecology; Marine & Freshwater Biology; Water Resources	not mentioned
Viljoen, E; Odeny, DA; Coetzee, MPA; Berger, DK; Rees, DJG	JOURNAL OF MOLECULAR EVOLUTION	SPRINGER	0022-2844	2018	10.1007/s00239-018-9837-9	Biochemistry & Molecular Biology; Evolutionary Biology; Genetics & Heredity	Biochemistry & Molecular Biology; Evolutionary Biology; Genetics & Heredity	not mentioned
Barts, N; Greenway, R; Passow, CN; Arias-Rodriguez, L; Kelley, JL; Tobler, M	GENOME	CANADIAN SCIENCE PUBLISHING, NRC RESEARCH PRESS	0831-2796	2018	10.1139/gen-2017-0051	Biotechnology & Applied Microbiology; Genetics & Heredity	Biotechnology & Applied Microbiology; Genetics & Heredity	AIC
Caira, JN; Jensen, K; Fyler, CA	JOURNAL OF PARASITOLOGY	AMER SOC PARASITOLOGISTS	0022-3395	2018	10.1645/17-165	Parasitology	Parasitology	AICc
Lim, HC; Tan, SN; Teng, ST; Lundholm, N; Orive, E; David, H; Quijano-Scheggia, S; Leong, SCY; Wolf, M; Bates, SS; Lim, PT; Leaw, CP	JOURNAL OF PHYCOLOGY	WILEY	0022-3646	2018	10.1111/jpy.12620	Plant Sciences; Marine & Freshwater Biology	Plant Sciences; Marine & Freshwater Biology	AIC
Urena, I; Ersmark, E; Samaniego, JA; Galindo-Pellicena, MA; Cregut-Bonnoure, E; Bolivar, H; Gomez-Olivencia, A; Rios-Garaizar, J; Garate, D; Dalen, L; Arsuaga, JL; Valdiosera, CE	QUATERNARY SCIENCE REVIEWS	PERGAMON-ELSEVIER SCIENCE LTD	0277-3791	2018	10.1016/j.quascirev.2018.01.017	Geography, Physical; Geosciences, Multidisciplinary	Physical Geography; Geology	AIC
Maguilla, E; Escudero, M; Luceno, M	JOURNAL OF BIOGEOGRAPHY	WILEY	0305-0270	2018	10.1111/jbi.13157	Ecology; Geography, Physical	Environmental Sciences & Ecology; Physical Geography	AIC
Pedersen, MP; Irestedt, M; Joseph, L; Rahbek, C; Jonsson, KA	JOURNAL OF BIOGEOGRAPHY	WILEY	0305-0270	2018	10.1111/jbi.13182	Ecology; Geography, Physical	Environmental Sciences & Ecology; Physical Geography	AIC
Gonzalez-Wevar, CA; Segovia, NI; Rosenfeld, S; Ojeda, J; Hune, M; Naretto, J; Saucede, T; Brickle, P; Morley, S; Feral, JP; Spencer, HG; Poulin, E	JOURNAL OF BIOGEOGRAPHY	WILEY	0305-0270	2018	10.1111/jbi.13174	Ecology; Geography, Physical	Environmental Sciences & Ecology; Physical Geography	not mentioned
