# Supplementary material for: Model selection may not be a mandatory step for phylogeny reconstruction
Source: Nat Commun. 2019 Feb 25;10:934. doi: 10.1038/s41467-019-08822-w (PMC6389923; doi:10.1038/s41467-019-08822-w)
Supplement: Supplementary file 5 — Supplementary Data 2 [file 41467_2019_8822_MOESM5_ESM.xlsx]

## Sheet: c0
Averaged RF distance for all strategies across bins of increasing tree sizes - set c0
# Nodes - bin lower edge	AIC	AICc	BIC	DT	dLRT	GTR+I+G	JC	BF	true model	bin size
5	0.4571	0.4571	0.4592	0.4589	0.4607	0.4432	0.4705	0.4541	0.4665	2748
14.4526	0.9994	1.0034	1.0039	1.0011	1.0034	0.9989	1.0614	1.0017	1.0117	1791
23.9053	2.3511	2.3617	2.3617	2.3617	2.3617	2.3262	2.4858	2.3617	2.3209	564
33.3579	3.2839	3.3000	3.3129	3.3290	3.3645	3.3548	3.4129	3.3258	3.3484	310
42.8105	4.6378	4.6568	4.6297	4.6432	4.6703	4.6919	4.8378	4.6459	4.6405	370
52.2632	4.4946	4.4946	4.4910	4.4875	4.5018	4.5627	4.6344	4.5520	4.4695	279
61.7158	4.0897	4.0641	4.0855	4.0940	4.0812	4.1624	4.3077	4.0940	4.1111	234
71.1684	5.7534	5.7603	5.8014	5.7877	5.8425	5.7603	6.2192	5.7055	5.8562	146
80.6211	9.3507	9.3284	9.3060	9.3060	9.3134	9.3209	9.5970	9.2910	9.3284	134
90.0737	10.4706	10.4706	10.5000	10.5490	10.5980	10.5196	10.8431	10.6078	10.6275	102
99.5263	12.6250	12.6591	12.6591	12.6591	12.6932	12.4432	13.1477	12.7386	12.5568	88
108.979	16.0145	15.9855	16.0290	16.0290	15.9130	16.2464	16.5652	15.8986	15.9565	69
118.432	18.2045	18.2727	18.3864	18.3864	18.1136	18.0682	19.1818	18.4545	18.5000	44
127.884	26.7333	27.0000	27.0333	27.0333	27.0000	26.2667	27.5667	27.0667	26.5667	30
137.337	18.5556	18.5556	18.6667	18.7778	18.6667	18.8889	20.5000	19.0556	18.7222	18
146.789	23.8333	23.8333	23.8750	23.8750	23.8333	24.0417	23.6667	23.7500	23.8750	24
156.242	20.0000	19.9259	19.9630	19.9630	19.9630	19.7407	20.2963	19.7778	19.9259	27
165.695	34.3077	34.3077	34.4231	34.4231	34.6154	34.5385	34.9231	34.3462	34.3846	26
175.147	30.3077	30.3846	30.3846	30.3846	30.3077	30.7692	31.4615	30.0769	30.4615	13
184.6	31.5833	31.5833	31.5833	31.5833	31.5833	31.7500	34.0000	32.4167	31.6667	12
194.053	25.4762	25.5238	25.4286	25.4286	25.4286	25.6667	25.6667	24.9048	25.6190	21
203.505	29.0588	29.0000	29.1176	29.1176	29.1765	29.4118	29.2941	29.7647	29.2353	17
212.958	42.2308	42.2308	42.1538	42.1538	41.6154	43.0000	43.3077	42.9231	42.1538	13
222.411	54.1818	54.0000	54.0909	54.0909	56.0000	55.4545	56.3636	57.4545	56.5455	11
231.863	50.4286	50.2857	50.6429	50.8571	50.7143	51.3571	51.7857	51.6429	49.7143	14
241.316	48.4444	48.3333	48.3333	48.3333	48.3333	48.1111	50.7778	47.6667	48.4444	9
250.768	29.4545	29.1818	29.1818	29.1818	29.1818	29.6364	30.6364	30.3636	29.4545	11
260.221	34.7143	34.2857	34.0000	34.0000	33.8571	35.5714	34.7143	34.8571	35.2857	7
269.674	53.8571	53.5714	53.5714	53.8571	53.5714	52.8571	53.4286	54.5714	53.8571	7
279.126	61.8000	61.8000	61.8000	61.8000	61.8000	63.0000	62.8000	63.0000	62.8000	5
288.579	46.3333	47.1667	46.5000	46.5000	46.3333	46.0000	46.0000	46.0000	46.6667	6
298.032	12.2000	12.2000	11.4000	11.4000	11.0000	12.6000	14.0000	11.8000	12.4000	5
307.484	36.0000	35.8333	35.6667	35.6667	35.6667	39.1667	38.8333	36.5000	35.6667	6
316.937	34.5000	34.7500	36.2500	36.2500	36.2500	35.7500	43.0000	37.7500	37.5000	4
326.389	76.5000	76.5000	76.5000	76.5000	76.5000	76.5000	77.5000	76.5000	76.5000	2
335.842	98.0000	98.0000	98.0000	98.0000	98.0000	105.0000	97.0000	105.0000	98.0000	1
345.295	42.7500	42.7500	42.7500	42.7500	42.7500	42.5000	43.2500	42.7500	42.7500	4
354.747	71.3333	70.6667	71.1667	71.1667	72.3333	73.5000	74.0000	71.3333	71.6667	6
411.463	30.7500	30.7500	30.7500	30.7500	30.7500	31.5000	29.7500	30.7500	30.7500	4
420.916	73.0000	73.0000	72.0000	72.0000	73.0000	75.0000	78.0000	74.0000	75.0000	1
430.368	13.0000	13.0000	13.0000	13.0000	13.0000	14.0000	13.0000	14.0000	13.0000	1
439.821	115.0000	115.0000	114.0000	114.0000	115.0000	116.5000	113.0000	116.0000	118.5000	2
458.726	59.5000	59.5000	59.5000	59.5000	59.5000	59.0000	60.0000	59.0000	59.5000	2
468.179	115.0000	115.0000	115.0000	115.0000	115.0000	122.0000	116.0000	116.0000	115.0000	1
477.632	25.0000	25.0000	25.0000	25.0000	25.0000	25.0000	27.0000	24.0000	25.0000	1
515.442	17.5000	19.0000	19.0000	19.0000	18.0000	16.5000	20.5000	17.5000	41.5000	2
524.895	21.0000	21.0000	21.0000	21.0000	21.0000	20.0000	16.0000	18.0000	21.0000	1
534.347	181.0000	182.0000	181.0000	181.0000	181.0000	180.0000	186.0000	182.0000	181.0000	1
553.253	21.0000	20.0000	20.0000	20.0000	20.0000	21.0000	25.0000	21.0000	21.0000	1
572.158	22.5000	22.5000	22.5000	22.5000	22.5000	23.0000	24.0000	21.5000	22.5000	2
666.684	2.0000	2.0000	2.0000	2.0000	2.0000	3.0000	1.0000	2.0000	2.0000	1
732.853	232.0000	232.0000	232.0000	232.0000	232.0000	236.0000	232.0000	234.0000	232.0000	1
893.547	205.0000	210.0000	205.0000	205.0000	205.0000	205.0000	200.0000	202.0000	205.0000	1

## Sheet: c1
Averaged RF distance for all strategies across bins of increasing tree sizes - set c1
# Nodes - bin lower edge	AIC	AICc	BIC	DT	dLRT	GTR+I+G	JC	bin size
5	0.4068	0.4076	0.4105	0.4105	0.4156	0.3923	0.4232	2748
14.4526	1.0061	1.0056	1.0073	1.0061	1.0112	1.0056	1.0413	1791
23.9053	2.3528	2.3493	2.3511	2.3528	2.3511	2.3333	2.4273	564
33.3579	3.2742	3.2742	3.2806	3.2774	3.2968	3.1935	3.4548	310
42.8105	4.6811	4.6919	4.7324	4.7270	4.7324	4.7378	4.8946	370
52.2632	4.7061	4.7061	4.7097	4.7097	4.7348	4.6380	4.8459	279
61.7158	4.3718	4.3462	4.4103	4.4060	4.4017	4.4444	4.4701	234
71.1684	6.0548	6.0479	6.0548	6.0548	6.0616	6.0890	6.1986	146
80.6211	9.2090	9.1716	9.2164	9.2164	9.3433	9.2239	9.6791	134
90.0737	10.6275	10.6373	10.6863	10.6569	10.6373	10.7549	11.0098	102
99.5263	14.2727	14.2614	14.1818	14.1818	14.2386	14.0341	14.3977	88
108.979	16.5797	16.5217	16.5652	16.5652	16.6957	16.4783	17.3043	69
118.432	19.0455	19.0909	19.1364	19.1364	19.1136	18.9545	19.7955	44
127.884	24.5000	24.4333	24.3333	24.3333	24.7000	25.0333	25.0333	30
137.337	20.5556	20.4444	20.6111	20.6111	20.6667	20.3333	21.2778	18
146.789	25.2083	25.1667	25.1667	25.1667	25.1667	24.9583	25.9167	24
156.242	20.5185	20.7037	20.6296	20.5926	20.7778	20.7778	20.9630	27
165.695	34.0769	34.1154	34.1538	34.1538	34.4231	33.2692	35.4231	26
175.147	35.4615	35.6923	35.4615	35.4615	35.6154	33.7692	35.2308	13
184.6	34.0833	34.3333	34.5000	34.5000	34.4167	34.1667	34.0833	12
194.053	25.4286	26.2857	25.9048	25.9048	26.0476	25.2381	27.7619	21
203.505	29.4706	29.4118	29.4118	29.4118	29.4706	29.1765	30.4118	17
212.958	41.9231	41.9231	42.1538	42.1538	42.1538	40.7692	43.4615	13
222.411	54.1818	54.4545	54.4545	54.4545	54.3636	54.4545	55.1818	11
231.863	55.2143	55.4286	55.5000	55.5000	55.5000	55.5000	56.0714	14
241.316	49.5556	49.5556	49.5556	49.5556	49.5556	49.7778	50.1111	9
250.768	33.5455	33.5455	33.8182	33.8182	34.0000	32.1818	34.8182	11
260.221	39.5714	40.5714	40.5714	40.5714	41.4286	38.2857	41.1429	7
269.674	50.1429	50.4286	50.5714	51.5714	50.8571	49.4286	51.0000	7
279.126	61.8000	61.8000	61.6000	61.6000	62.2000	61.2000	64.2000	5
288.579	48.5000	48.8333	48.5000	48.5000	48.5000	46.0000	50.1667	6
298.032	21.6000	24.6000	22.4000	22.4000	22.4000	20.8000	24.6000	5
307.484	44.6667	44.3333	43.3333	43.3333	44.3333	45.0000	43.3333	6
316.937	45.7500	46.5000	46.2500	46.2500	46.2500	43.2500	45.5000	4
326.389	78.5000	78.5000	79.0000	79.0000	78.5000	76.5000	77.5000	2
335.842	109.0000	109.0000	109.0000	109.0000	109.0000	110.0000	109.0000	1
345.295	45.2500	46.0000	45.2500	45.2500	46.5000	44.5000	46.2500	4
354.747	72.5000	72.3333	72.3333	72.3333	72.3333	73.0000	72.8333	6
411.463	41.2500	41.0000	41.0000	41.0000	41.5000	39.7500	43.5000	4
420.916	80.0000	81.0000	79.0000	79.0000	80.0000	77.0000	81.0000	1
430.368	53.0000	52.0000	54.0000	54.0000	54.0000	52.0000	59.0000	1
439.821	120.0000	120.5000	120.5000	120.5000	120.5000	115.0000	120.0000	2
458.726	73.5000	75.0000	75.0000	75.0000	75.0000	71.5000	78.0000	2
468.179	122.0000	121.0000	121.0000	121.0000	122.0000	123.0000	124.0000	1
477.632	29.0000	29.0000	29.0000	29.0000	29.0000	29.0000	35.0000	1
515.442	32.0000	31.0000	31.0000	31.0000	31.0000	31.0000	33.5000	2
524.895	30.0000	30.0000	30.0000	30.0000	30.0000	32.0000	38.0000	1
534.347	183.0000	183.0000	185.0000	185.0000	185.0000	183.0000	185.0000	1
553.253	25.0000	26.0000	25.0000	25.0000	25.0000	24.0000	31.0000	1
572.158	27.5000	27.0000	27.5000	27.5000	27.5000	26.5000	31.0000	2
666.684	21.0000	21.0000	22.0000	22.0000	22.0000	21.0000	24.0000	1
732.853	235.0000	235.0000	235.0000	235.0000	235.0000	226.0000	234.0000	1
893.547	227.0000	232.0000	227.0000	227.0000	227.0000	224.0000	232.0000	1

## Sheet: c2
Averaged RF distance for all strategies across bins of increasing tree sizes - set c2
# Nodes - bin lower edge	AIC	AICc	BIC	DT	dLRT	GTR+I+G	JC	bin size
5	0.4196	0.4189	0.4127	0.4134	0.4148	0.4185	0.4050	2748
14.4526	0.9263	0.9269	0.9352	0.9336	0.9336	0.9235	0.9497	1791
23.9053	2.3741	2.3883	2.3936	2.3936	2.4131	2.4167	2.4255	564
33.3579	3.2065	3.2194	3.1839	3.1935	3.1871	3.1774	3.2968	310
42.8105	4.9405	4.9405	4.9135	4.9135	4.9378	4.7865	4.9730	370
52.2632	4.8996	4.8781	4.8781	4.8889	4.8925	4.7778	4.9749	279
61.7158	4.4658	4.4744	4.4915	4.4957	4.5342	4.3974	4.6197	234
71.1684	6.0685	6.0274	5.9658	5.9658	5.9726	5.9178	6.0685	146
80.6211	9.7388	9.6940	9.7463	9.7463	9.7313	9.5821	9.9701	134
90.0737	11.2843	11.3725	11.4510	11.4510	11.4608	11.1275	11.6569	102
99.5263	13.9886	14.0227	14.0455	14.0455	14.1250	13.9545	14.2500	88
108.979	16.1449	16.2609	16.1449	16.1449	16.2754	16.0290	16.8696	69
118.432	18.6818	18.6364	18.7045	18.7045	18.7955	17.9318	18.4091	44
127.884	25.7000	25.7000	25.7000	25.6667	25.7667	25.5333	26.4000	30
137.337	20.1667	20.1667	20.3889	20.3889	20.5556	20.3333	21.3889	18
146.789	25.1667	25.1250	25.0833	25.0833	25.1667	24.5833	25.0833	24
156.242	20.4444	20.4815	20.5926	20.5926	20.3333	19.7778	20.7037	27
165.695	35.6538	36.0385	36.0769	36.1538	36.1923	35.0385	36.8077	26
175.147	33.1538	33.0769	33.4615	33.4615	33.2308	31.6923	33.8462	13
184.6	35.4167	35.4167	35.4167	35.4167	35.5000	35.0000	36.0000	12
194.053	26.7619	27.0476	26.4762	26.4762	26.7619	25.5238	27.2857	21
203.505	31.2941	31.5882	31.6471	31.6471	31.7059	30.9412	31.8824	17
212.958	45.9231	46.0769	46.0000	46.0000	46.0769	44.4615	47.1538	13
222.411	54.0000	55.0909	55.1818	55.1818	54.9091	53.0909	55.6364	11
231.863	55.3571	55.5714	55.4286	55.4286	55.2857	54.0000	56.2857	14
241.316	50.5556	50.5556	50.5556	50.5556	50.3333	49.4444	50.5556	9
250.768	34.0000	34.0000	33.8182	33.8182	33.7273	32.6364	34.9091	11
260.221	38.1429	38.7143	38.1429	38.1429	38.1429	36.1429	39.8571	7
269.674	55.2857	53.0000	55.2857	55.2857	53.0000	51.5714	53.0000	7
279.126	64.4000	64.2000	64.2000	64.2000	64.2000	65.0000	66.0000	5
288.579	46.0000	45.6667	45.6667	45.6667	45.6667	43.3333	46.5000	6
298.032	22.4000	22.4000	22.4000	22.4000	23.2000	21.0000	21.2000	5
307.484	43.6667	44.0000	44.1667	44.1667	44.3333	42.6667	44.6667	6
316.937	38.0000	38.2500	38.0000	38.0000	38.0000	37.5000	41.0000	4
326.389	79.5000	80.0000	80.0000	80.0000	79.5000	77.0000	79.0000	2
335.842	104.0000	104.0000	104.0000	104.0000	104.0000	91.0000	98.0000	1
345.295	49.5000	50.0000	50.0000	50.0000	50.0000	49.5000	52.0000	4
354.747	72.0000	72.0000	72.0000	72.0000	71.8333	70.1667	72.5000	6
411.463	39.5000	39.5000	39.2500	39.2500	39.5000	37.7500	41.7500	4
420.916	87.0000	88.0000	89.0000	89.0000	87.0000	85.0000	88.0000	1
430.368	46.0000	46.0000	45.0000	45.0000	41.0000	46.0000	53.0000	1
439.821	117.0000	117.0000	117.0000	117.0000	117.0000	120.5000	118.0000	2
458.726	70.0000	71.0000	71.0000	71.0000	71.0000	66.5000	71.5000	2
468.179	135.0000	135.0000	135.0000	135.0000	135.0000	128.0000	133.0000	1
477.632	35.0000	35.0000	35.0000	35.0000	35.0000	35.0000	39.0000	1
515.442	34.0000	34.0000	34.0000	34.0000	33.5000	34.0000	34.0000	2
524.895	28.0000	28.0000	28.0000	28.0000	29.0000	28.0000	35.0000	1
534.347	183.0000	184.0000	182.0000	182.0000	182.0000	182.0000	185.0000	1
553.253	19.0000	19.0000	19.0000	19.0000	19.0000	20.0000	20.0000	1
572.158	30.0000	30.0000	30.0000	30.0000	30.0000	30.0000	35.0000	2
666.684	25.0000	28.0000	27.0000	27.0000	27.0000	25.0000	31.0000	1
732.853	248.0000	248.0000	248.0000	248.0000	248.0000	233.0000	244.0000	1
893.547	237.0000	226.0000	237.0000	237.0000	237.0000	222.0000	226.0000	1

## Sheet: c3
Averaged RF distance for all strategies across bins of increasing tree sizes - set c3
# Nodes - bin lower edge	AIC	AICc	BIC	DT	dLRT	GTR+I+G	JC	bin size
5	0.7841	0.7823	0.7878	0.7915	0.8044	0.7897	0.8284	542
18.4634	1.5314	1.5411	1.5845	1.5845	1.6329	1.5121	1.8454	207
31.9268	4.1094	4.1406	4.2656	4.2656	4.2969	4.2812	4.6250	64
45.3902	4.6977	4.6744	4.7209	4.6977	4.8837	4.7674	5.8605	43
58.8537	4.0189	4.0377	4.1132	4.1132	4.0755	3.8868	4.8868	53
72.3171	5.6061	5.6061	5.6970	5.6970	5.8182	5.5758	7.4545	33
85.7805	8.7727	8.9545	8.9545	8.9545	9.1818	9.0455	10.9091	22
99.2439	9.2000	9.6000	9.6000	9.6000	10.2000	9.8000	12.2000	10
112.707	16.4444	16.0000	16.2222	16.2222	16.7778	16.7778	21.1111	9
139.634	20.6667	22.3333	21.6667	21.6667	21.6667	21.3333	26.3333	3
153.098	23.0000	23.0000	23.0000	23.0000	25.5000	23.0000	26.5000	2
166.561	22.0000	22.0000	22.0000	22.0000	22.0000	22.0000	27.0000	1
193.488	17.6667	17.6667	17.6667	17.6667	18.3333	17.6667	24.0000	3
206.951	23.0000	23.0000	23.0000	23.0000	23.0000	23.0000	30.0000	1
233.878	41.0000	41.0000	43.0000	43.0000	41.0000	41.0000	48.0000	1
247.341	30.0000	30.0000	30.0000	30.0000	30.0000	30.0000	31.0000	1
287.732	46.0000	43.0000	46.0000	46.0000	46.0000	48.0000	45.0000	1
301.195	47.0000	47.5000	47.0000	47.0000	47.0000	47.0000	57.5000	2
408.902	9.0000	9.0000	9.0000	9.0000	9.0000	9.0000	6.0000	1
543.537	6.0000	6.0000	6.0000	6.0000	6.0000	6.0000	5.0000	1
