# Supplementary material for: Model selection may not be a mandatory step for phylogeny reconstruction
Source: Nat Commun. 2019 Feb 25;10:934. doi: 10.1038/s41467-019-08822-w (PMC6389923; doi:10.1038/s41467-019-08822-w)
Supplement: Supplementary file 6 — Supplementary Data 3 [file 41467_2019_8822_MOESM6_ESM.xlsx]

## Sheet: c0
Averaged branch lengths distance for all strategies across bins of increasing tree sizes - set c0
True tree TBL - bin lower edge	AIC	AICc	BIC	DT	dLRT	GTR+I+G	JC	BF	true model	bin size
0.00610259	0.0222	0.0222	0.0221	0.0222	0.0221	0.0227	0.0308	0.0222	0.0221	3840
1.4611	0.1150	0.1149	0.1148	0.1145	0.1147	0.1201	0.1874	0.1109	0.1102	899
2.91609	0.2103	0.2109	0.2111	0.2102	0.2126	0.2178	0.3524	0.2174	0.2044	716
4.37109	0.2461	0.2466	0.2445	0.2451	0.2495	0.2447	0.4898	0.2601	0.2423	498
5.82608	0.4049	0.4028	0.3947	0.3959	0.3961	0.4144	0.7406	0.3967	0.4031	300
7.28107	0.4434	0.4424	0.4200	0.4288	0.4318	0.4479	0.8088	0.4399	0.4408	176
8.73607	0.5103	0.5101	0.4706	0.4706	0.5256	0.4861	0.9115	0.5136	0.5226	121
10.1911	0.4770	0.4761	0.4705	0.4832	0.4822	0.4967	1.1737	0.5173	0.4770	102
11.6461	0.6298	0.6295	0.6252	0.6252	0.6364	0.6471	1.2000	0.6423	0.6332	87
13.1011	0.5762	0.5691	0.5715	0.5715	0.5764	0.5732	1.1741	0.5740	0.5694	63
14.556	0.5702	0.5905	0.6017	0.6017	0.6023	0.5897	1.4324	0.7350	0.6048	47
16.011	0.6594	0.6588	0.6570	0.6570	0.6675	0.6595	1.7599	0.6517	0.6675	29
17.466	0.6745	0.6745	0.6743	0.6743	0.6768	0.6970	1.5014	0.6758	0.6943	36
18.921	0.7028	0.6490	0.6503	0.6503	0.6533	0.7362	1.4025	0.6657	0.6472	32
20.376	0.6791	0.6786	0.6865	0.6865	0.6978	0.6893	1.5299	0.6998	0.6979	38
21.831	0.8760	0.8620	0.8580	0.8580	0.9141	0.9116	1.4232	0.9225	0.9349	19
23.286	0.7066	0.7066	0.7063	0.7063	0.7077	0.7571	1.3387	0.7520	0.7088	18
24.741	0.5801	0.5789	0.5799	0.5799	0.5878	0.5836	1.1932	0.5843	0.5814	17
26.196	0.6021	0.6021	0.6020	0.6020	0.6072	0.6105	1.1714	0.6087	0.6138	16
27.651	0.5890	0.5885	0.5885	0.5885	0.5966	0.6221	1.2878	0.5878	0.6315	8
29.106	1.1504	1.1502	1.1487	1.1487	1.1494	1.1483	1.9322	1.1380	1.1451	14
30.561	0.5171	0.5174	0.5235	0.5235	0.5235	0.5158	1.2168	0.5227	0.5233	9
32.016	0.5495	0.5513	0.5513	0.5513	0.5513	0.5563	0.9483	0.5516	0.5506	7
33.471	0.6895	0.6885	0.6885	0.6885	0.6885	0.6931	1.4225	0.6876	0.6895	8
34.926	0.6281	0.6069	0.6281	0.6281	0.6281	0.6172	1.2532	0.6098	0.6281	4
36.381	0.9591	0.9591	0.9591	0.9591	0.9591	0.9506	2.5076	0.9662	0.9579	8
37.836	0.8002	0.8518	0.8550	0.8550	0.9479	0.8559	1.5109	0.8552	0.9480	7
39.2909	0.8912	0.9006	0.9006	0.9006	0.9006	0.8120	1.6683	0.9649	0.8922	9
40.7459	0.6829	0.6829	0.6829	0.6829	0.6829	0.6925	1.7924	0.6831	0.6829	3
42.2009	0.7761	0.7756	0.7750	0.7750	0.7679	0.7747	2.3055	0.7924	0.7679	7
43.6559	0.4695	0.4694	0.4681	0.4681	0.4681	0.4721	0.7635	0.4681	0.4681	4
45.1109	0.7277	0.7277	0.8023	0.8023	0.7920	0.8018	1.9196	0.8027	0.7913	5
46.5659	0.4646	0.4646	0.4646	0.4646	0.4646	0.4682	0.8097	0.4645	0.4646	4
48.0209	0.6417	0.6417	0.6417	0.6417	0.6417	0.6576	1.6782	0.6563	0.6417	4
49.4759	0.4799	0.4795	0.4795	0.4795	0.4795	0.4849	0.9558	0.4796	0.4795	4
50.9309	0.4457	0.4457	0.4457	0.4457	0.4457	0.4497	0.4434	0.4459	0.4459	1
52.3859	0.5296	0.5250	0.5250	0.5250	0.5250	0.5319	0.7063	0.5299	0.5250	2
53.8409	0.5774	0.5740	0.5740	0.5740	0.5774	0.5782	1.2072	0.5778	0.5740	3
55.2959	0.7302	0.7302	0.7302	0.7302	0.7302	0.7275	2.1133	0.7277	0.7302	2
56.7509	0.6051	0.6051	0.6051	0.6051	1.6788	0.6132	1.6788	1.7965	1.6788	1
58.2059	1.1505	1.1505	1.1395	1.1395	1.1395	1.1505	1.4075	1.1395	1.1395	1
59.6609	0.7680	0.7680	0.7680	0.7680	0.7680	0.7703	1.5172	0.7679	0.7680	1
61.1159	0.7626	0.7622	0.7626	0.7626	0.7626	0.8110	1.2754	0.7662	0.7626	3
62.5709	0.7889	0.7899	0.7899	0.7899	0.7899	0.8006	0.7623	0.7971	0.7899	3
64.0259	1.5440	4.4173	4.4174	4.4174	4.4174	1.5475	1.8981	1.8928	1.4741	2
65.4808	0.9290	0.9292	0.9290	0.9290	0.9290	0.9461	1.2938	0.9210	0.9292	2
68.3908	0.8170	0.8170	0.8170	0.8170	0.8170	0.8225	0.8096	0.8179	0.8170	1
69.8458	0.9087	0.8750	0.9087	0.9087	0.9087	0.9040	0.8750	0.9023	0.9087	1
71.3008	0.6334	0.6555	0.6334	0.6334	0.6334	0.6352	1.6916	0.6332	0.6333	3
72.7558	0.5860	0.5858	0.5858	0.5858	0.5862	0.6005	1.8623	0.5860	0.5859	3
74.2108	0.7244	0.7306	0.7306	0.7306	0.7306	0.7242	1.2452	0.7242	0.7306	1
82.9408	0.8140	0.8140	0.8140	0.8140	0.8140	0.8166	1.3900	0.8166	0.8140	1
84.3958	0.5629	0.5629	0.5629	0.5629	0.5629	0.5629	2.1399	0.5629	0.5629	1
88.7608	0.7830	0.7830	0.7830	0.7830	0.7830	0.7863	3.1282	0.7857	0.7830	1
93.1257	0.8070	0.8062	0.8062	0.8062	0.8062	0.8059	1.9834	0.8062	0.8070	2
94.5807	0.4541	0.4541	0.4541	0.4541	0.4541	0.4578	0.4473	0.4540	0.4541	1
100.401	0.7722	0.7720	0.7720	0.7720	0.7720	0.7734	0.8692	0.7750	0.7720	2
104.766	0.6638	0.6638	0.6638	0.6638	0.6773	0.7424	0.7629	0.6694	0.6694	1
107.676	1.0761	1.0981	1.0981	1.0981	1.0817	1.2115	1.1492	1.0761	2.1287	1
116.406	0.5864	0.5864	0.5864	0.5864	0.5864	3.1227	0.5841	0.5863	0.5864	1

## Sheet: c1
Averaged branch lengths distance for all strategies across bins of increasing tree sizes - set c1
True tree TBL - bin lower edge	AIC	AICc	BIC	DT	dLRT	GTR+I+G	JC	bin size
0.00613192	0.0401	0.0401	0.0400	0.0400	0.0400	0.0404	0.0405	3959
1.33355	0.2146	0.2146	0.2129	0.2127	0.2132	0.2172	0.2233	1032
2.66096	0.2430	0.2429	0.2432	0.2432	0.2439	0.2450	0.2777	809
3.98837	0.2978	0.2977	0.2975	0.2975	0.2976	0.2988	0.3559	402
5.31579	0.3517	0.3509	0.3516	0.3516	0.3512	0.3514	0.4464	235
6.6432	0.3597	0.3597	0.3594	0.3595	0.3596	0.3597	0.4914	148
7.97061	0.3896	0.3901	0.3898	0.3898	0.3907	0.3890	0.5308	120
9.29803	0.4129	0.4131	0.4142	0.4142	0.4133	0.4150	0.5843	74
10.6254	0.4331	0.4336	0.4347	0.4347	0.4330	0.4356	0.6344	57
11.9529	0.4915	0.4936	0.4888	0.4888	0.4895	0.4922	0.6815	49
13.2803	0.4932	0.4927	0.4929	0.4929	0.4942	0.4938	0.7110	33
14.6077	0.4330	0.4305	0.4295	0.4296	0.4290	0.4320	0.6583	28
15.9351	0.4603	0.4603	0.4595	0.4595	0.4602	0.4603	0.6943	20
17.2625	0.4764	0.4766	0.4769	0.4769	0.4791	0.4753	0.7545	17
18.5899	0.4651	0.4673	0.4661	0.4661	0.4647	0.4659	0.7352	14
19.9173	0.5700	0.5635	0.5717	0.5717	0.5722	0.5728	0.7952	20
21.2447	0.5439	0.5376	0.5425	0.5425	0.5456	0.5487	0.8425	20
22.5722	0.5965	0.5855	0.5955	0.5955	0.6005	0.6015	0.8783	15
23.8996	0.5583	0.5645	0.5630	0.5630	0.5637	0.5582	0.8649	11
25.227	0.6909	0.6860	0.6841	0.6841	0.6828	0.6980	0.9869	11
26.5544	0.6888	0.6838	0.6892	0.6892	0.6892	0.6827	1.0309	11
27.8818	0.6127	0.6129	0.6131	0.6131	0.6145	0.6138	0.9846	9
29.2092	0.5488	0.5515	0.5511	0.5511	0.5500	0.5394	0.9159	9
30.5366	0.7091	0.7385	0.7084	0.7084	0.7093	0.7108	1.0467	11
31.8641	0.5856	0.5856	0.5856	0.5856	0.5856	0.5857	0.8972	4
33.1915	0.6938	0.6926	0.6966	0.6966	0.6966	0.6938	1.0041	5
34.5189	0.5836	0.5836	0.5434	0.5434	0.5434	0.5885	0.9642	5
35.8463	0.6742	0.6756	0.6756	0.6756	0.6739	0.6833	1.0407	7
37.1737	0.3662	0.3662	0.3662	0.3662	0.3662	0.3652	0.7105	1
38.5011	0.6927	0.6932	0.6932	0.6932	0.7045	0.6927	1.1605	3
39.8285	0.5987	0.5994	0.6003	0.6003	0.5994	0.5983	1.0244	3
41.1559	0.5599	0.5599	0.5599	0.5599	0.5599	0.5599	0.9833	2
43.8108	0.6503	0.6503	0.6510	0.6510	0.6528	0.6497	1.0733	6
45.1382	0.5819	0.5819	0.5819	0.5819	0.5819	0.5819	1.3042	1
46.4656	0.6263	0.6263	0.6263	0.6263	0.6263	0.6259	1.0886	2
47.793	0.6195	0.6195	0.6194	0.6194	0.6195	0.6209	1.1459	3
49.1204	0.5875	0.5875	0.5887	0.5887	0.5875	0.5875	1.1769	2
50.4478	0.4954	0.4964	0.4964	0.4964	0.4954	0.4931	0.9896	3
51.7753	0.4355	0.4355	0.4355	0.4355	0.4355	0.4355	1.0777	1
53.1027	0.6878	0.6878	0.6878	0.6878	0.6878	0.6878	1.0595	3
54.4301	0.6277	0.6287	0.6284	0.6284	0.6241	0.6276	1.0739	4
58.4123	0.7227	0.7269	0.7269	0.7269	0.7269	0.7226	1.2215	4
61.0672	0.7596	0.7596	0.7596	0.7596	0.7596	0.7594	1.0687	1
62.3946	0.8878	0.8869	0.8914	0.8914	0.9014	0.8902	1.5696	4
63.722	0.8921	1.0219	0.8973	0.8973	0.8973	0.8866	1.1957	4
65.0494	0.8649	0.8723	0.8649	0.8649	0.8727	0.8604	1.4164	2
67.7042	1.0804	1.0870	1.0804	1.0804	1.0488	1.0412	1.2297	1
70.359	1.1087	1.1087	1.1087	1.1087	1.1087	1.1424	1.6227	1
71.6865	0.5574	0.5574	0.5574	0.5574	0.5574	0.5570	1.0830	1
73.0139	0.8363	0.8360	0.8329	0.8329	0.8329	0.8361	1.2036	3
74.3413	0.9657	0.9615	0.9657	0.9657	0.9657	0.9660	1.4480	2
92.9251	0.9936	0.9898	0.9898	0.9898	0.9898	0.9936	1.5208	1
95.5799	0.6348	0.6360	0.6348	0.6348	0.6348	0.6350	1.0731	1
100.89	1.1484	1.1484	1.1484	1.1484	1.1484	1.1500	1.4213	1
104.872	1.0243	1.0242	1.0242	1.0242	1.0608	1.0243	1.3444	2
108.854	1.1496	1.1496	1.1496	1.1496	1.1496	1.1397	1.4851	1
111.509	0.9095	0.9111	0.9095	0.9095	0.9095	0.9123	1.4982	1
119.473	0.8066	0.8234	0.8085	0.8085	0.8085	0.8066	1.5406	1

## Sheet: c2
Averaged branch lengths distance for all strategies across bins of increasing tree sizes - set c2
True tree TBL - bin lower edge	AIC	AICc	BIC	DT	dLRT	GTR+I+G	JC	bin size
0.00613192	0.0403	0.0403	0.0402	0.0402	0.0402	0.0407	0.0400	3959
1.33355	0.2112	0.2109	0.2085	0.2086	0.2085	0.2143	0.2066	1032
2.66096	0.2316	0.2317	0.2290	0.2289	0.2286	0.2346	0.2347	809
3.98837	0.2867	0.2872	0.2873	0.2871	0.2871	0.2882	0.2916	402
5.31579	0.3374	0.3366	0.3356	0.3356	0.3363	0.3379	0.3505	235
6.6432	0.3620	0.3613	0.3608	0.3615	0.3616	0.3656	0.3846	148
7.97061	0.3915	0.3916	0.3903	0.3906	0.3925	0.3942	0.4082	120
9.29803	0.3856	0.3856	0.3843	0.3843	0.3849	0.3862	0.4405	74
10.6254	0.4318	0.4255	0.4272	0.4272	0.4279	0.4363	0.4791	57
11.9529	0.4645	0.4621	0.4636	0.4636	0.4653	0.4634	0.5232	49
13.2803	0.4567	0.4547	0.4543	0.4543	0.4546	0.4574	0.5318	33
14.6077	0.4186	0.4179	0.4182	0.4186	0.4183	0.4196	0.5073	28
15.9351	0.4479	0.4480	0.4476	0.4479	0.4476	0.4489	0.5211	20
17.2625	0.4750	0.4719	0.4723	0.4723	0.4822	0.4745	0.5439	17
18.5899	0.4717	0.4705	0.4706	0.4712	0.4708	0.4712	0.5591	14
19.9173	0.5300	0.5270	0.5303	0.5303	0.5303	0.5306	0.6343	20
21.2447	0.5143	0.5136	0.5175	0.5175	0.5176	0.5162	0.6350	20
22.5722	0.5206	0.5224	0.5214	0.5214	0.5204	0.5208	0.6335	15
23.8996	0.6150	0.6096	0.6156	0.6156	0.6154	0.6152	0.6931	11
25.227	0.6593	0.6644	0.6589	0.6589	0.6687	0.6655	0.7457	11
26.5544	0.7193	0.7203	0.7192	0.7192	0.7193	0.7128	0.8546	11
27.8818	0.5991	0.5994	0.5996	0.5996	0.5994	0.5981	0.7143	9
29.2092	0.5862	0.5658	0.5872	0.5872	0.5818	0.5860	0.7059	9
30.5366	0.6448	0.6588	0.6443	0.6443	0.6485	0.6426	0.7665	11
31.8641	0.6137	0.6137	0.6143	0.6143	0.6143	0.6134	0.6932	4
33.1915	0.6968	0.7016	0.6976	0.6976	0.6971	0.6965	0.7872	5
34.5189	0.5867	0.5867	0.5874	0.5874	0.5867	0.5863	0.7338	5
35.8463	0.6435	0.6435	0.6424	0.6424	0.6443	0.6436	0.7765	7
37.1737	0.3822	0.3822	0.3822	0.3822	0.3822	0.3817	0.5132	1
38.5011	0.7150	0.7150	0.7150	0.7150	0.7150	0.7145	0.8566	3
39.8285	0.5914	0.5914	0.5912	0.5912	0.5914	0.5913	0.6870	3
41.1559	0.5773	0.5773	0.5773	0.5773	0.5773	0.5776	0.6530	2
43.8108	0.7025	0.7064	0.7070	0.7070	0.7062	0.7035	0.7878	6
45.1382	0.6002	0.6000	0.6000	0.6000	0.6000	0.6002	0.9635	1
46.4656	0.7193	0.7146	0.7146	0.7146	0.7193	0.7170	0.7480	2
47.793	0.7111	0.7105	0.7105	0.7105	0.7105	0.7114	0.8326	3
49.1204	0.7565	0.7565	0.7565	0.7565	0.7565	0.7569	0.8353	2
50.4478	0.6160	0.6146	0.6146	0.6146	0.6146	0.6160	0.7012	3
51.7753	0.6602	0.6622	0.6622	0.6622	0.6622	0.6602	0.7710	1
53.1027	0.7961	0.7983	0.7961	0.7961	0.7961	0.7956	0.8694	3
54.4301	0.6356	0.6409	0.6409	0.6409	0.6356	0.6361	0.7527	4
58.4123	0.7769	0.7769	0.7769	0.7769	0.7769	0.7772	0.8994	4
61.0672	0.8346	0.8346	0.8346	0.8346	0.8346	0.8360	0.9096	1
62.3946	1.1055	1.1200	1.1055	1.1055	1.1055	1.1030	1.3509	4
63.722	0.9160	0.9316	0.9115	0.9115	0.9160	0.9174	0.9737	4
65.0494	0.9270	0.9287	0.9287	0.9287	0.9287	0.9265	1.0059	2
67.7042	1.0195	1.0674	1.0195	1.0195	1.0174	1.0184	1.0603	1
70.359	0.9999	1.0177	1.0183	1.0183	1.0183	0.9999	1.0512	1
71.6865	0.9809	0.9809	0.9809	0.9809	0.9809	0.9811	0.8394	1
73.0139	1.1190	1.1190	1.1150	1.1150	1.1130	1.1192	1.0087	3
74.3413	1.0559	1.0539	1.0539	1.0539	1.0539	1.0394	1.0881	2
92.9251	1.1262	1.1262	1.1262	1.1262	1.1262	1.1236	1.1607	1
95.5799	1.2674	1.2856	1.2856	1.2856	1.2856	1.2674	0.9385	1
100.89	1.3737	1.3737	1.3737	1.3737	1.3786	1.3737	1.1977	1
104.872	0.9421	0.9421	0.9430	0.9430	0.9399	0.9421	1.0811	2
108.854	1.1898	1.1898	1.1898	1.1898	1.2304	1.1898	1.2252	1
111.509	1.2374	1.2507	1.2374	1.2374	1.2374	1.2372	1.0740	1
119.473	1.1839	1.2055	1.1871	1.1871	1.1871	1.1839	1.1405	1
